# Supplementary material for: Pathological features of COVID-19-associated lung injury: a preliminary proteomics report based on clinical samples
Source: Signal Transduct Target Ther. 2020 Oct 15;5:240. doi: 10.1038/s41392-020-00355-9 (PMC7557250; doi:10.1038/s41392-020-00355-9)
Supplement: Supplementary file 2 — Supplementary Data S1 [file 41392_2020_355_MOESM2_ESM.xlsx]

## Sheet: Supplementary Data S1
Supplementary Data S1. Overview of the characteristics of patients diagnosed with COVID-19 involved in the study.
Patient NO.	Gender	Age	Data of Onset	Date of Admission	Symptoms When Admitted	Virus nucleic acid testing	Subgroups	Sample	Clinical history	Comorbidities
1	Female	75	N/A	2020.02.03	cough, wheezing, accompanied by white sputum, nausea, little urine, abdominal pain, diarrhea, and muscle and joint aches	Positive	Severe	Lung tissue (right, 1 sample), Pathological section	The patient had performed surgeries for appendicitis, intestinal obstruction, and tonsillectomy thirty years ago. No smoking and drinking.	Type I respiratory failure, bacterial infection, mild anemia, septic shock, multiple organ dysfunction, acute kidney injury, acute respiratory distress syndrome, cardiac insufficiency, abnormal liver function
2	Male	65	2020.01.24	2020.01.28	fever, dry cough	Positive	Severe	Lung tissue (left, right, 2 samples), Pathological section	The history of hypertension is more than 30 years. The highest blood pressure was 150 / 100 mm Hg. Diabetes history is more than 30 years with regular drug treatment (insulin, betangping). The histories of coronary atherosclerotic heart disease, heart failure, old anterior wall myocardial infarction, atrioventricular block are more than 30 years with regular drug treatment (aspirin, Betaloc, ICD …	There are basic heart disease, hypertension, diabetes, chronic kidney disease, hyperlipidemia and other basic diseases. The results showed that aspartate aminotransferase was elevated, creatine kinase was high, B type N-terminal pro natriuretic peptide was high, myocardial infarction and myocardial injury were observed. The electrocardiogram showed extensive inferior wall myocardial infarction, a…
3	Male	52	2020.01.26	2020.01.27	fever, dry cough，dyspnea	Positive	Severe	Pathological section	The patient had a history of type 2 diabetes and hypertension for more than 10 years.	Type I respiratory failure, septic shock, multiple organ failure, type 2 diabetes mellitus, hypertension grade 2 (high risk group), anemia, electrolyte disorder.
4	Female	72	2020.01.29	2020.02.01	Fever, fatigue	Positive	Severe	Pathological section	The patient had a history of type 2 diabetes， and brain atrophy.	Multiple organ failure (respiratory failure, circulatory failure, etc.), mixed pulmonary infection, thrombocytopenia, shock, hypoproteinemia, coronary heart disease, old cerebral infarction, brain atrophy, type 2 diabetes mellitus, grade 3 hypertension (very high risk).
