# Supplementary material for: Pathological features of COVID-19-associated lung injury: a preliminary proteomics report based on clinical samples
Source: Signal Transduct Target Ther. 2020 Oct 15;5:240. doi: 10.1038/s41392-020-00355-9 (PMC7557250; doi:10.1038/s41392-020-00355-9)
Supplement: Supplementary file 3 — Supplementary Data S2 [file 41392_2020_355_MOESM3_ESM.xlsx]

## Sheet: Supplementary Data S2
Supplementary Data S2. All Proteins identified in lung specimens from patients diagnosed with COVID-19 and in control lung tissues.
Protein accession	Gene symbol	Protein Intentisty (Normalized iBAQ Value, log2-transformed)													log2(COVID-19/Control)
		ControlSample1	ControlSample2	ControlSample3	ControlSample4	ControlSample5	ControlSample6	ControlSample7	ControlSample8	COVID-19_Sample1	COVID-19_Sample2	COVID-19_Sample3	Average_Control	Average_COVID-19
P68871	HBB	12.9566	12.5654	12.2002	12.0269	12.7834	13.5078	13.7061	12.3721	13.77	15.1194	14.8846	12.7648	14.5913	1.82652
P69905	HBA1	12.886	12.528	12.1033	12.0945	12.3947	13.3239	14.1755	12.1147	11.8932	13.4223	13.7941	12.7026	13.0365	0.333956
P02042	HBD	8.33072	7.84834	7.35544	7.75664	8.06398	8.84436	10.2172	7.6979	11.0815	13.1005	13.0331	8.26432	12.405	4.14068
P00915	CA1	8.59277	7.54512	7.15667	6.92525	7.47789	8.84638	9.23121	6.96697	8.11901	12.0928	11.887	7.84278	10.6996	2.85684
P0DOX7	P0DOX7	7.63037	7.54163	8.28251	7.71135	9.84054	9.22296	9.70028	8.71151	11.5161	10.2038	10.1883	8.58014	10.636	2.0559
P32119	PRDX2	6.69686	6.20341	5.84158	6.14642	6.35161	7.34913	8.0485	6.10356	8.17466	10.8435	10.7365	6.59263	9.91822	3.32558
P0DOX5	IGHG1	8.70595	8.64379	8.39053	8.41193	9.57154	9.29409	9.97525	8.6404	10.8063	8.89281	9.74835	8.95418	9.81583	0.861649
P0DOY3	IGLC3	7.48818	7.50958	7.77496	6.96589	8.55394	8.39355	9.0783	7.61478	10.235	9.19913	9.82053	7.9224	9.75155	1.82915
P01834	IGKC	7.76817	7.69454	7.76887	7.85953	8.77953	8.98582	9.14274	8.29652	9.32393	9.51086	10.1304	8.28697	9.65505	1.36809
P01009	SERPINA1	7.55859	6.69565	6.96306	6.45595	7.98151	7.49222	7.51286	6.60577	9.15185	8.83611	9.49062	7.1582	9.15953	2.00133
P01876	IGHA1	6.69321	6.33504	6.05236	6.86855	7.72429	7.75517	7.94055	7.36254	9.31799	8.14375	9.06373	7.09146	8.84183	1.75036
P00738	HP	6.04383	5.98038	5.92315	5.19454	8.28106	6.94246	7.57117	5.1707	9.50159	8.03335	8.89596	6.38841	8.8103	2.42189
P62979	RPS27A	5.89431	5.99531	5.70364	6.39026	6.11586	6.01399	5.88192	6.40133	7.57476	9.30853	9.29495	6.04958	8.72608	2.6765
P63261	ACTG1	9.58878	9.8327	9.96253	10.094	9.86234	9.61482	9.53657	9.90198	10.1139	7.89863	8.1613	9.79922	8.72459	-1.07463
P00918	CA2	5.59059	4.48157	3.87924	4.50607	4.15454	6.2995	7.26454	3.86288	5.6761	10.4401	9.67216	5.00487	8.59612	3.59125
P69891	HBG1	7.11114	6.83994	2.89581	3.50274	3.44159	8.64353	8.26359	6.25028	5.97479	9.88095	9.60329	5.86858	8.48634	2.61777
P04406	GAPDH	7.30452	7.36534	7.76426	7.58431	7.67621	7.73337	7.16064	7.40631	8.12831	8.56974	8.37347	7.49937	8.35717	0.857805
P30043	BLVRB	6.09579	5.41483	5.5542	5.24269	5.43651	6.36067	6.04863	5.14599	6.60129	9.4858	8.40813	5.66241	8.16507	2.50266
P30041	PRDX6	5.23339	5.33424	4.74352	5.23938	4.9581	5.08446	5.18447	5.11196	6.77922	8.65414	8.33261	5.11119	7.92199	2.8108
P0DOX8	IGLL5	3.28413	2.94959	3.32643	2.90164	4.23269	3.65131	4.3694	4.01364	7.58319	7.64239	7.97202	3.5911	7.73253	4.14143
P04040	CAT	4.51719	3.93986	3.58463	3.7609	4.2949	5.02349	5.40345	3.83061	6.48802	8.30913	8.04353	4.29438	7.61356	3.31918
P37840	SNCA	3.5888	3.53331	2.9962	2.60523	3.21234	4.55642	3.72277	3.2061	4.5965	9.51291	8.69356	3.42764	7.60099	4.17335
P62328	TMSB4X	9.22034	8.97645	9.48605	8.77073	9.07133	9.23926	9.20378	9.10391	10.3911	5.76928	6.42124	9.13398	7.52721	-1.60677
P02787	TF	7.49131	6.88979	6.18122	6.38731	7.84801	7.82356	6.79489	6.44913	8.7883	6.55884	6.95996	6.98315	7.4357	0.452546
P27105	STOM	3.90355	4.17632	3.68085	3.75469	3.78183	3.96517	4.70475	3.91132	6.15431	7.96603	7.90921	3.98481	7.34318	3.35837
P10599	TXN	5.10225	4.68271	4.64032	5.1247	4.57547	5.2079	4.35162	5.36819	5.54048	8.0525	7.86197	4.88164	7.15165	2.27001
P23528	CFL1	6.23181	6.33391	6.94497	6.59884	6.43291	5.95116	5.86992	6.42848	8.29852	6.53199	6.61502	6.349	7.14851	0.79951
P02675	FGB	5.9056	5.80504	6.63852	5.60758	7.43282	6.98466	8.84197	5.96032	9.49598	6.05309	5.89121	6.64706	7.14676	0.499696
P01011	SERPINA3	4.02725	3.64558	4.07083	3.92581	4.84405	4.17255	4.16323	3.18987	8.23208	6.42294	6.75783	4.0049	7.13762	3.13272
P02647	APOA1	8.52959	7.61129	7.34728	6.82158	8.68469	9.04252	9.23457	7.33496	6.17147	7.09459	8.05022	8.07581	7.10542	-0.970386
P02656	APOC3	5.43178	4.48192	3.2747	3.24484	5.36509	6.47676	3.48897	3.58089	6.44478	7.09788	7.73544	4.41812	7.0927	2.67458
P02730	SLC4A1	4.46279	3.82194	3.36981	2.9221	4.075	5.20107	5.46438	3.05733	5.97384	7.49315	7.61347	4.0468	7.02682	2.98002
P06331	IGHV4-34	3.88701	4.14112	4.91972	3.07775	4.6522	4.2194	5.68624	4.71747	8.45612	5.88366	6.57714	4.41262	6.97231	2.55969
P01023	A2M	5.78761	4.76512	4.76396	4.41053	5.43547	6.1813	6.03447	4.49751	6.31843	6.81534	7.55984	5.2345	6.89787	1.66337
P62826	RAN	2.15938	2.88395	3.0698	3.38372	3.1765	1.79101	-1.32638	3.30071	5.27942	7.86699	7.36102	2.30484	6.83581	4.53097
P06733	ENO1	6.51119	6.11386	6.52378	5.89051	6.13588	6.16994	6.27787	7.04185	6.99208	6.66983	6.66862	6.33311	6.77684	0.443737
P62937	PPIA	8.06495	8.25395	8.29246	8.30664	8.19767	7.88106	8.23221	8.35525	6.16017	7.05613	7.10477	8.19802	6.77369	-1.42433
P00441	SOD1	5.69206	4.85265	4.6618	4.2763	4.98163	5.04159	5.95433	4.14344	6.37233	7.53675	6.14765	4.95048	6.68558	1.7351
P01860	IGHG3	5.02622	4.87108	5.91729	3.18984	6.11174	4.41279	5.42291	4.37215	6.91994	6.46519	6.6528	4.9155	6.67931	1.76381
P62258	YWHAE	6.14938	6.39239	5.83267	6.11646	6.26128	6.27059	5.60045	5.89952	6.06101	7.08329	6.88875	6.06534	6.67768	0.612342
P01871	IGHM	3.14679	2.53301	4.42623	2.73506	4.72081	3.81595	3.56025	3.58264	9.77325	5.07852	5.17418	3.56509	6.67532	3.11023
P01859	IGHG2	6.55838	6.34163	7.01266	5.69208	6.83293	7.81043	7.56265	6.38462	8.279	5.71227	6.00467	6.77442	6.66531	-0.109109
Q9NZD4	AHSP	-7.54337	2.15194	1.32522	1.10772	2.47762			2.40222	3.34087	8.39657	8.18614	0.320224	6.6412	6.32097
P07195	LDHB	4.65421	4.93449	5.02822	4.64785	4.98001	4.44239	3.89303	4.62042	6.01177	7.0048	6.63645	4.65008	6.55101	1.90093
Q9NRF9	POLE3										6.10147	6.91809		6.50978
P47914	RPL29	-8.08005	-2.45664	-2.11529			-7.17136		-1.81561	6.44648			-4.32779	6.44648	10.7743
P0DOX2	P0DOX2	2.64716	0.834613	1.96255	2.88565	3.66102	2.04242	1.52721	2.63122	6.60589	5.55856	7.12511	2.27398	6.42986	4.15587
P11142	HSPA8	5.35289	5.01258	5.43452	5.28194	5.36642	5.26441	4.86626	5.51183	5.79178	6.8069	6.54237	5.26135	6.38035	1.119
Q06830	PRDX1	5.40795	5.20221	5.97287	4.97513	5.15544	5.36284	4.74913	5.6995	6.28687	6.43321	6.26599	5.31564	6.32869	1.01306
P02679	FGG	5.87657	5.33636	5.86421	4.98981	6.68105	6.99268	8.47425	5.47736	8.55747	5.01946	5.21474	6.21154	6.26389	0.0523517
P62942	FKBP1A	5.2989	5.23499	2.92779	5.10166	3.32596	5.35036	5.64227	2.96004	6.51952	6.10557	6.08079	4.48025	6.2353	1.75505
P35754	GLRX	3.26727	2.19252	3.11841	3.12024	3.19808	2.64535	3.03687	3.2895	5.29552	6.46964	6.61419	2.98353	6.12645	3.14292
P60174	TPI1	6.55538	6.33865	6.35084	6.5141	6.37826	6.34941	6.27687	6.52361	5.73932	6.43328	6.18974	6.41089	6.12078	-0.290111
P0DP25	CALM3	7.70225	7.87486	7.75963	7.75725	7.90638	7.66221	6.87326	7.65192	6.3751	6.0929	5.85506	7.64847	6.10769	-1.54078
P62805	H4C1	9.46733	9.536	9.54262	9.72077	9.44452	9.88174	9.1895	9.47952	8.30627	5.08039	4.73318	9.53275	6.03995	-3.4928
P02763	ORM1	5.85067	5.25632	5.72509	5.78111	6.30188	6.62212	5.54031	4.58695	8.05114	4.35353	5.64427	5.70806	6.01631	0.308255
P50502	ST13	2.04292	3.15121	3.16064	3.42383	1.90692	1.26549	0.76281	2.50617	4.81936	6.80426	6.41713	2.2775	6.01358	3.73608
P00558	PGK1	6.16099	6.07258	6.17146	6.23202	6.26186	5.86958	5.35418	6.14155	4.74002	6.70167	6.56893	6.03303	6.00354	-0.0294887
P07737	PFN1	6.96391	7.07183	7.43265	6.62812	7.31115	7.14635	6.66239	6.42616	7.33849	5.21959	4.66692	6.95532	5.74167	-1.21365
Q9BS40	LXN	2.55207	3.42324	3.26513	3.6153	3.66778	3.56087	2.4813	3.02926	3.23174	6.96235	6.973	3.19937	5.72236	2.52299
P10620	MGST1	2.83817	1.77944	3.51451	0.984713	2.84356	0.760292		3.03674	3.06386	6.89826	7.0582	2.25106	5.67344	3.42238
P80297	MT1X		-3.17979			-2.21948	-2.24657	0.09713		5.64694			-1.88718	5.64694	7.53412
P09105	HBQ1						-0.671572	-0.980578			5.69036	5.52678	-0.826075	5.60857	6.43465
P02741	CRP			-1.51733	-1.23173		-3.91475			7.5082	3.67252	5.62295	-2.22127	5.60122	7.82249
P06454	PTMA	5.4509	5.6178	5.17059	5.14207	5.04011	5.26773	4.47323	5.48598	7.69431	5.28149	3.78304	5.20605	5.58628	0.380233
P63104	YWHAZ	6.18791	6.43385	6.037	6.32892	6.09232	6.28039	6.20791	5.81855	7.16634	4.53156	4.98555	6.17336	5.56115	-0.612206
P16157	ANK1	1.77985	1.28891	0.960929	0.426944	0.980485	2.68305	3.1319	0.574316	2.50621	7.08816	7.04329	1.4783	5.54589	4.06759
P21980	TGM2	6.04281	6.26118	6.25382	5.59249	6.14089	5.49736	4.94933	5.44588	4.9116	6.09256	5.61404	5.77297	5.5394	-0.233569
P50395	GDI2	4.28159	4.35492	4.3821	4.41494	4.06636	4.42614	4.40365	4.30409	4.11078	6.35383	6.13257	4.32922	5.53239	1.20317
P08319	ADH4									5.51494				5.51494
P07900	HSP90AA1	4.91216	4.86788	4.99352	4.80135	4.78712	4.61261	4.57797	4.93067	6.52321	5.08942	4.91409	4.81041	5.50891	0.698499
P13164	IFITM1	-0.486499	-1.69354	1.44846	2.56418	1.81149	0.116683		2.05411	8.64455	4.44035	3.42001	0.830697	5.50164	4.67094
P58546	MTPN	4.02791	3.89349	4.12512	4.1228	4.28709	4.38344	3.92645	3.95235	4.33827	6.10944	6.04487	4.08983	5.49753	1.40769
P30086	PEBP1	5.15236	5.72912	5.55961	5.95035	4.94941	4.89414	4.9057	5.21115	4.98757	5.57404	5.8961	5.29398	5.4859	0.191924
P04075	ALDOA	5.01872	4.75349	4.85282	5.04239	5.18554	4.9197	5.11573	4.61218	5.55341	5.29618	5.60642	4.93757	5.48534	0.547764
P00352	ALDH1A1	5.73323	5.58011	5.81082	5.52266	5.10211	5.50326	5.15992	4.85661	4.66117	5.75052	6.04007	5.40859	5.48392	0.0753287
P03973	SLPI	-1.20356	-4.1288	-1.772		-3.97328	-7.59366		-2.70426	5.47931			-3.56259	5.47931	9.0419
P16452	EPB42	0.372017	-0.154383	-0.54307	-0.900092	-0.535926	1.10837	1.2591	-0.112019	3.34068	6.7575	6.2933	0.0617499	5.46383	5.40208
P84077	ARF1	5.1726	5.54765	5.25896	5.44247	5.25133	5.24931	5.58182	5.52471	5.16049	5.56066	5.49673	5.37861	5.40596	0.0273505
P02549	SPTA1	1.62736	0.797562	0.592984	0.0592163	1.096	2.30897	2.80325	0.650211	2.80288	6.83856	6.55258	1.24194	5.39801	4.15606
P05090	APOD	-1.8049	-2.4379	-0.474502	0.29148	1.83316	-1.50496		0.570588	6.84326	4.93175	4.36735	-0.503864	5.38079	5.88465
P06753	TPM3	3.4994	3.35622	3.24095	3.2147	3.44401	3.3609	1.55406	2.89073	4.34568	6.17495	5.54729	3.07012	5.35597	2.28585
P07738	BPGM	1.75193	1.20539	1.32289	0.759752	1.17448	2.74114	3.10258	0.727038	1.84496	7.18159	7.03035	1.59815	5.3523	3.75415
P28066	PSMA5	3.50142	3.4853	3.20972	3.37849	3.31521	3.31836	2.72019	3.67616	4.30898	5.69676	5.997	3.32561	5.33425	2.00864
Q99497	PARK7	3.93782	4.0885	4.29826	4.24764	4.36299	4.17416	4.04619	4.53558	3.5908	6.20975	6.18973	4.21139	5.33009	1.1187
O00116	AGPS	-1.72818	-2.77352	-0.791764	-2.29555	-1.99255	-1.87367	-4.84424	-1.26146	-0.799999		11.3942	-2.19512	5.2971	7.49221
Q9UDW1	UQCR10	1.86396	2.45068	2.5516		1.64491	1.79782	1.1815	3.10509	5.26545			2.08508	5.26545	3.18037
P00450	CP	4.31527	3.05608	3.46928	3.41623	4.72385	4.74405	4.32675	2.85289	6.41188	4.37171	4.99787	3.86305	5.26049	1.39744
Q13228	SELENBP1	5.68702	5.62593	4.81838	5.5295	5.01246	5.41033	4.8427	5.58319	3.32936	6.12185	6.32649	5.31369	5.25923	-0.0544568
P63173	RPL38	3.6256	1.29475	3.00533	0.772105	1.87843	2.50093	2.55305	-0.159491	5.22734			1.93384	5.22734	3.2935
P01591	JCHAIN	2.886	1.70987	2.44598	2.22897	3.88729	2.50278	1.78809	3.0244	6.83876	4.15925	4.65267	2.55917	5.21689	2.65772
Q16778	HIST2H2BE	8.15324	8.69058	8.17523	7.71879	7.93693	8.39711	9.11201	7.34321	7.42229	2.97298		8.19089	5.19763	-2.99325
P00491	PNP	3.38568	2.84418	2.99497	2.93531	3.08753	3.78964	3.49329	2.55314	1.60392	6.88477	7.04159	3.13547	5.17676	2.04129
O60711	LPXN	0.13878	-1.11744	0.0681906	-1.56261	-2.11653	-0.904293	-1.04137	-2.94373		5.63932	4.69511	-1.18487	5.16721	6.35209
Q06323	PSME1	4.26316	3.95238	3.9472	3.69877	4.0209	4.02063	3.21552	4.24885	4.69798	5.67395	5.04122	3.92093	5.13772	1.21679
A0A0C4DH31	IGHV1-18		-0.662113	3.41764		-0.70523		4.05363		6.74845	3.94455	4.71048	1.52598	5.1345	3.60851
P80748	IGLV3-21	3.09002	3.14348	4.31561	0.490409	4.56114	3.38568	1.84721	3.69994	4.72001	5.12494	5.54994	3.06669	5.13163	2.06494
A0A0A0MT36	IGKV6D-21								-3.61949	5.1194			-3.61949	5.1194	8.73889
P05387	RPLP2	5.86984	5.61153	6.00123	5.65382	5.89392	6.0901	5.72275	5.92699	5.61245	4.52416	5.16372	5.84627	5.10011	-0.746161
P13489	RNH1	4.56473	4.1825	4.51289	4.40464	4.28248	4.58058	4.43251	4.17752	3.61755	5.79379	5.87018	4.39223	5.09384	0.701607
P15090	FABP4	3.47878	4.37337	4.9548	4.01678	4.89354	3.86852	5.71107	3.85748	6.52045	4.06979	4.68996	4.39429	5.0934	0.699108
A0A0C4DH68	IGKV2-24									5.02472				5.02472
P05155	SERPING1	4.69417	4.15422	3.68402	3.7037	4.57735	4.8974	3.67798	3.39057	5.26118	4.43823	5.32266	4.09743	5.00736	0.90993
P02671	FGA	3.54895	3.60268	3.83595	2.6449	4.68124	4.98769	6.6472	3.52556	8.0848	3.05245	3.86743	4.18427	5.00156	0.817291
P09234	SNRPC	0.750389		0.730151	1.39265		1.08115	0.670516	0.0311007		5.34654	4.65245	0.775994	4.9995	4.2235
P78417	GSTO1	3.17945	2.56269	2.73089	1.82081	1.29399	2.28962	0.246133	1.12012	5.98198	4.766	4.22351	1.90546	4.9905	3.08503
P00338	LDHA	4.25963	4.26101	4.54827	3.84353	5.01623	4.25754	3.79869	4.12235	6.38794	4.39043	4.16631	4.26341	4.98156	0.718154
P09211	GSTP1	7.09987	6.98384	6.92178	6.76788	6.58177	7.33603	6.98705	6.67803	6.09568	4.06424	4.73691	6.91953	4.96561	-1.95392
P01024	C3	4.94263	4.53956	3.90589	4.6063	5.34559	5.88277	5.78783	3.92033	5.00981	4.5569	5.3012	4.86636	4.95597	0.0896082
P11277	SPTB	1.63884	0.924893	0.774119	0.105418	1.08715	2.61507	3.44719	0.696655	1.99854	6.40676	6.43003	1.41117	4.94511	3.53394
P54725	RAD23A	1.04794	1.38689	0.568681	-0.151038	0.466977	1.39067	2.29866	1.3133	2.97951	5.81389	5.91705	1.04026	4.90348	3.86322
P40925	MDH1	4.94659	4.62028	5.14315	4.62564	4.80558	4.64455	4.28979	4.69191	3.84522	5.09022	5.76449	4.72094	4.89998	0.179041
P37837	TALDO1	3.7713	3.49754	3.46377	3.44015	3.59008	3.00093	1.6619	3.49609	5.14319	4.75874	4.55486	3.24022	4.81893	1.57871
A0A0C4DH38	IGHV5-51	-1.5521	0.622466	3.07616	0.962952	1.98886	2.36162	4.13987	0.975233	5.11754	4.50684	4.83009	1.57188	4.81816	3.24627
P59666	DEFA3	-0.549332	0.854538	-1.05047	-1.71751	1.63978	-1.4785	-3.07975	1.20396	10.7341	1.83171	1.8599	-0.52216	4.80857	5.33073
P05109	S100A8	3.56555	3.41519	2.72976	3.47265	4.40879	3.18018	2.15341	3.86977	7.17854	3.86563	3.18167	3.34941	4.74195	1.39254
Q01469	FABP5	6.50315	6.31805	6.25116	6.90467	6.40507	5.90621	5.94704	6.21067	5.5625	4.50193	4.13033	6.30575	4.73159	-1.57417
P13716	ALAD	3.12974	3.15775	2.64972	1.94641	3.06034	3.17616	3.28391	2.51006	2.91143	5.46045	5.80621	2.86426	4.72603	1.86177
P11171	EPB41	1.17139	0.0762601	0.0899521	0.283216	0.236791	1.66686	1.65291	-0.000163892	1.84973	6.29748	6.02792	0.647152	4.72504	4.07789
P02790	HPX	5.92748	5.92244	5.76653	5.45678	6.5243	6.5199	6.22622	5.40107	4.80332	4.33978	5.00023	5.96809	4.71444	-1.25365
P68363	TUBA1B	7.05026	7.29881	7.09973	7.20097	7.13021	7.15608	7.04593	7.06349	6.06701	4.0142	4.04352	7.13069	4.70824	-2.42244
P63241	EIF5A	3.63913	3.82225	4.63027	4.0769	3.83493	3.90515	2.0527	3.98075	2.41525	5.75886	5.90327	3.74276	4.69246	0.949703
P04080	CSTB	6.97981	6.11446	7.11089	6.60054	6.56616	5.6858	5.35691	6.6001	5.4778	4.64601	3.94563	6.37683	4.68981	-1.68702
P04921	GYPC	0.481324			0.16855				-0.263619	1.82107	6.35787	5.86005	0.128752	4.67967	4.55091
P08670	VIM	7.64491	7.6404	8.07093	8.12589	8.4599	7.67697	7.63039	7.79037	7.65554	3.77791	2.59254	7.87997	4.67533	-3.20464
P31946	YWHAB	3.48861	3.40908	3.28353	3.06594	2.97302	3.42237	3.31525	3.49502	4.94058	4.45066	4.59874	3.3066	4.66333	1.35672
A0A0B4J2H0	IGHV1-69D	-3.25333	-1.9577	1.46065	-1.49898	0.0500742	-2.91067		-0.715296	7.36049	2.57822	4.03801	-1.26075	4.65891	5.91966
P01700	IGLV1-47	2.35773	2.1629	3.15005	1.74127	2.85597	2.42422	3.09048	2.5516	5.73555	3.40568	4.80602	2.54178	4.64908	2.10731
P63313	TMSB10	6.80326	6.25985	6.59111	6.44325	6.71959	6.65162	7.03106	6.39385	7.23035	2.79794	3.83885	6.6117	4.62238	-1.98932
Q99878	H2AC14	9.56983	9.74748	9.54859	9.15877	9.15522	9.96229	9.5321	9.21374	6.6374	3.81886	3.39304	9.486	4.61644	-4.86957
Q96A19	CCDC102A									2.20446	6.10724	5.52431		4.612
P0DJI8	SAA1				-2.70222			-1.31661		4.6059			-2.00941	4.6059	6.61532
P14174	MIF	3.17573	5.33301	5.36167	5.01009	4.85207	3.09504		5.56663		4.79251	4.41047	4.62775	4.60149	-0.0262583
P24666	ACP1	1.33763	1.54702	1.8599	1.57603	2.0209	1.72061	1.49105	2.02635	1.39796	6.16778	6.20791	1.69743	4.59122	2.89378
P02724	GYPA	-0.0354964	-0.904128		-0.821122		0.278756	1.2543		1.78803	6.08199	5.89517	-0.0455384	4.58839	4.63393
Q16777	HIST2H2AC									6.4832	3.62398	3.61929		4.57549
P15374	UCHL3	0.653234	-0.108438	0.784735	-0.38825	1.16565	1.04531	0.614356	0.838692		4.64337	4.48951	0.575661	4.56644	3.99078
P02760	AMBP	2.88708	2.92787	2.56283	3.21991	3.6004	3.34563	3.61111	2.42427	4.54911	4.20103	4.88487	3.07239	4.545	1.47262
Q13404	UBE2V1	1.71087	1.59242	1.56153	1.70272	1.96721	1.0047	-1.95748	1.76775	2.23576	5.78445	5.59598	1.16872	4.53873	3.37001
P55072	VCP	4.06632	3.71729	4.16278	3.94354	3.87029	3.94112	3.9406	3.9927	3.05533	5.32475	5.19377	3.95433	4.52462	0.570287
P07327	ADH1A									4.51593				4.51593
P07148	FABP1	-2.24295						-2.8797		6.31889		2.69798	-2.56133	4.50843	7.06976
P09493	TPM1	4.37683	4.72652	4.76602	4.72802	5.60218	4.42133	4.26441	4.32809	5.05366	3.9606	4.49741	4.65168	4.50389	-0.147783
P60709	ACTB	5.03808	5.02838	5.10048	5.24324	5.13752	5.28074	5.0699	5.14923	5.94314	3.88742	3.6648	5.13095	4.49845	-0.632492
P0DMV9	HSPA1B	5.20506	5.40645	5.10863	5.46341	5.04167	5.36067	4.31309	5.19327	3.92732	4.79253	4.76018	5.13653	4.49334	-0.643189
P48507	GCLM	0.500657	0.560032	0.229274	-0.0691415	0.878983	1.1326	0.880321	0.00879554		4.34912	4.56892	0.51519	4.45902	3.94383
P10909	CLU	4.75377	5.17207	4.30134	4.3934	5.44279	4.9252	4.33927	4.77127	5.78369	3.43714	4.14787	4.76239	4.45623	-0.306156
P61803	DAD1	2.82939	2.64662	3.26294	3.24214	3.34909	2.94439	3.11489	3.55885	4.44969			3.11854	4.44969	1.33115
Q14508	WFDC2									4.43863				4.43863
P15531	NME1	3.61126	3.00484	3.26031	2.82184	3.40876	3.38468	2.52114	3.47816	2.51281	5.77226	4.99754	3.18637	4.42754	1.24117
P02655	APOC2	1.36466	1.61579	-0.189461	1.80015	2.70477	4.37312	4.60939	0.596795	3.71524	4.37875	5.11751	2.1094	4.40384	2.29443
P02749	APOH	5.0024	4.73905	4.5958	4.45125	5.49534	6.04124	6.18989	4.0041	3.90627	4.1575	5.14388	5.06489	4.40255	-0.662337
P53999	SUB1	2.96297	3.44534	3.82305	3.56341	3.6575	2.8575	2.40196	3.96006	4.36128			3.33397	4.36128	1.0273
P40261	NNMT			-0.427528	-2.19344		-3.46014			4.34926			-2.02703	4.34926	6.37629
P07203	GPX1	3.01048	1.89232	3.20002	2.43375	2.08753	2.37922	2.29175	2.83689	3.16757	4.79886	4.98581	2.51649	4.31741	1.80092
P25311	AZGP1	1.63884	2.01102	1.75008	2.63851	3.53673	1.91522	2.15157	1.23121	5.83284	3.21545	3.88274	2.10915	4.31034	2.20119
P17174	GOT1	1.43065	0.654626	1.22963	0.909429	0.987779	1.60988	0.755522	0.591276	3.91345	4.10814	4.70375	1.0211	4.24178	3.22068
P08603	CFH	2.86462	2.51515	2.69198	2.67663	3.95357	3.63154	3.7463	2.31922	4.63702	3.63711	4.37512	3.04988	4.21642	1.16654
P62736	ACTA2	8.00565	8.10625	7.77741	8.00541	8.51204	8.47275	8.31834	7.8601	5.55865	2.42733	4.66041	8.13224	4.21546	-3.91678
P68371	TUBB4B	6.91046	7.18781	6.63702	6.67343	7.05923	7.18141	7.08219	6.91096	6.54443	3.23769	2.82583	6.95531	4.20265	-2.75266
P61960	UFM1	1.90282	2.26632	2.38328	2.819	2.80966	2.74883	2.94755	2.44293	2.10384	5.2305	5.09986	2.54005	4.14473	1.60468
P48304	REG1B									4.13888				4.13888
P30626	SRI	2.86404	3.53833	3.40786	3.42529	3.1359	3.28402	2.57204	3.76381	2.5903	4.88182	4.90857	3.24891	4.1269	0.877986
P11166	SLC2A1	1.1809	0.89386	0.429074	0.00604648	1.06987	-0.156308	0.97142	0.716522	-0.914298	6.67703	6.55923	0.638923	4.10732	3.4684
A0A0C4DH34	IGHV4-28	-4.0094	0.30852	-0.400633	-1.3163	0.35836	-0.249873		0.34319	6.35113	2.21855	3.74888	-0.709447	4.10619	4.81563
P18621	RPL17	2.85507	2.89116	3.00367	2.33633	2.44796	2.76578	2.18853	2.48798	4.09512			2.62206	4.09512	1.47306
Q14774	HLX										1.8868	6.28808		4.08744
P05783	KRT18	2.27319	3.61396	2.95124	3.01987	3.17955	4.08437	3.24251	4.3103	4.24151	3.60959	4.40997	3.33437	4.08702	0.752647
Q03591	CFHR1	-2.5554	-6.62269			-0.472085				4.05571			-3.21672	4.05571	7.27244
O95399	UTS2			-2.65903		-1.7988				4.0504			-2.22892	4.0504	6.27932
P09417	QDPR	1.35428	2.16911	1.85752	0.573332	0.287695	1.31939	0.383254	1.52057	4.67431	3.40636	4.05262	1.18314	4.04443	2.86129
P09960	LTA4H	5.33805	4.22764	4.98218	4.31805	4.33311	4.40231	3.75753	4.26967	3.6609	4.33747	4.0948	4.45357	4.03106	-0.422514
P00167	CYB5A	3.28034	3.60062	3.15157	3.76078	3.30444	2.3638	-0.500503	3.39115	4.05673	3.86523	4.15295	2.79403	4.02497	1.23095
P51884	LUM	6.64546	7.0251	5.74221	6.77449	7.85772	6.50846	5.41023	6.38168	5.56121	4.22682	2.20199	6.54317	3.99667	-2.5465
P62851	RPS25	-0.302831	0.373273	0.877429	0.920211	0.638007			1.29661	3.97326			0.633782	3.97326	3.33948
Q15365	PCBP1	3.79736	3.66006	3.84147	3.90901	3.76999	3.3728	3.19065	3.94219	4.50452	4.02972	3.37706	3.68544	3.97043	0.284991
P18669	PGAM1	5.5034	5.22861	5.07652	4.84779	5.14079	5.38525	5.40791	4.81947	2.94342	4.28443	4.68091	5.17622	3.96959	-1.20663
P78371	CCT2	3.01164	3.00578	3.37108	3.23197	2.84811	3.22635	2.99953	2.86513	1.67497	5.02176	5.13049	3.06995	3.9424	0.872458
A0A0B4J1X8	IGHV3-43									3.93343				3.93343
P00492	HPRT1	1.0493	0.568146	1.0461	0.163626	1.37559	0.00429253	1.08636	1.1643	2.32815	4.94038	4.52431	0.807214	3.93095	3.12374
P56385	ATP5ME									3.93034				3.93034
P29401	TKT	4.96447	4.87082	5.04495	4.87602	4.76771	4.76962	4.69023	4.8617	3.3265	4.23367	4.22306	4.85569	3.92774	-0.927947
P20810	CAST	1.1684	1.46635	1.75494	1.75199	1.7433	1.68925	1.63379	1.94547	3.15742	4.22913	4.36608	1.64419	3.91754	2.27336
O00299	CLIC1	4.46033	4.42951	4.49072	4.55323	4.38791	4.46836	4.20211	4.70569	3.90537	3.80042	4.00656	4.46223	3.90412	-0.558117
P0C0L4	C4A	3.29509	2.41414	2.97398	2.53201	3.2308	3.97025	4.15575	2.0881	3.34771	3.65029	4.68457	3.08251	3.89419	0.811674
P63208	SKP1	0.476121	0.344091	0.561544	0.763748	0.521362	-1.07704	-4.10745	0.872146	2.22625	4.97001	4.44985	-0.205684	3.88204	4.08772
P14618	PKM	5.80131	5.43512	5.87309	5.69741	5.611	5.69876	5.45736	5.66482	5.90933	2.95864	2.70972	5.65486	3.85923	-1.79563
P25789	PSMA4	2.74132	2.36443	2.84209	2.36409	2.85455	2.63759	2.79789	2.80359	2.24238	4.65327	4.62016	2.67569	3.8386	1.16291
P22314	UBA1	3.41603	3.50656	3.52986	3.26167	3.23612	3.6559	2.83877	3.44646	3.25708	4.04229	4.20842	3.36142	3.83593	0.474508
Q9UL46	PSME2	3.43475	2.62805	3.0158	2.18087	2.4004	2.97904	3.53419	2.35831	3.62443	4.31196	3.49347	2.81643	3.80996	0.993531
P80188	LCN2	3.58134	3.44048	2.25785	2.04304	3.90341	3.45929	1.98668	3.15393	4.44812	3.11128	3.81628	2.97825	3.7919	0.813643
P52209	PGD	4.29122	2.94875	3.67697	2.76769	2.8796	3.51571	3.23883	3.55546	4.3758	3.37518	3.61542	3.35928	3.7888	0.429522
P02774	GC	4.87362	4.15448	3.75704	3.82296	4.76841	4.98034	4.62991	3.07484	5.53302	2.05702	3.65758	4.2577	3.74921	-0.508494
A0A075B6K0	IGLV3-16						-5.73619			3.72258			-5.73619	3.72258	9.45878
P23381	WARS	4.65064	4.09425	3.3939	4.11883	3.04429	4.45571	3.01013	3.18415	5.34065	3.11733	2.69263	3.74399	3.71687	-0.0271177
P04083	ANXA1	6.45013	6.59574	6.46062	6.81902	6.41382	7.15841	6.25919	6.5577	6.02311	3.023	2.09992	6.58933	3.71535	-2.87398
P00325	ADH1B	6.64975	7.05249	6.23484	7.07264	6.70878	6.78171	5.986	6.17607	6.48653	2.41142	2.20677	6.58279	3.70157	-2.88121
P02545	LMNA	4.38958	5.10885	4.8373	5.08586	5.17723	4.85574	3.96914	5.24366	5.31065	3.47379	2.31509	4.83342	3.69984	-1.13358
P20962	PTMS	5.79762	6.20831	6.11228	4.26496	6.05923	5.93346	5.33131	6.15411	6.9899	2.10044	1.97064	5.73266	3.68699	-2.04567
P02649	APOE	3.44403	2.34591	3.63028	2.03518	3.38606	3.37739	3.78968	2.28986	4.85184	2.72672	3.44844	3.0373	3.67566	0.638364
P52565	ARHGDIA	4.99939	5.04534	5.08563	5.27603	4.90632	3.89841	3.65806	4.77037	4.136	4.27371	2.61522	4.70494	3.67498	-1.02997
P50990	CCT8	2.16633	2.11691	2.11486	2.04677	1.93671	2.05459	0.712557	2.33847	3.04789	3.98413	3.96069	1.9359	3.66424	1.72834
P04003	C4BPA	2.33228	2.98058	2.77121	1.73588	3.46931	3.59406	3.44963	1.3473	3.53906	3.25794	4.1803	2.71003	3.6591	0.949065
P25788	PSMA3	0.884102	1.56296	1.9855	1.43356	1.57463	1.32153	0.420528	2.20823	2.5327	4.31859	4.09829	1.42388	3.64986	2.22598
Q01518	CAP1	3.79317	3.09932	3.81536	3.17727	3.17196	3.3852	2.92011	3.41054	5.70001	2.73523	2.51396	3.34662	3.64973	0.303115
Q92530	PSMF1	0.7298	1.21853	0.998831	1.32707	0.858208	2.98184	3.24324	1.20301	1.31658	4.52805	5.05796	1.57007	3.63419	2.06413
P28070	PSMB4	2.35039	2.32882	2.18116	2.40319	2.0955	2.45442	2.94883	1.60829	2.84184	4.23263	3.76623	2.29632	3.61357	1.31724
P29972	AQP1	2.29799	3.41231	1.72768	3.37095	2.21102	3.79238	2.77195	2.1176	2.60049	3.81672	4.40869	2.71274	3.60863	0.895897
Q14624	ITIH4	1.66477	1.29867	1.48247	0.98695	2.64865	2.6291	2.35628	0.967292	4.83917	2.61943	3.35188	1.75427	3.60349	1.84922
P06702	S100A9	7.76763	7.38913	6.60872	5.93472	7.40545	7.12631	7.66232	6.59406	6.90001	2.38853	1.51379	7.06104	3.60078	-3.46026
P02747	C1QC	2.64352	0.452898	1.11739	0.518407	1.41605	1.34398	0.511545	0.383426	3.52298	3.37651	3.87811	1.0484	3.59253	2.54413
P61978	HNRNPK	4.44965	4.30155	4.52553	4.29208	4.37349	4.71774	4.46875	4.45891	4.92378	2.88225	2.91045	4.44846	3.57216	-0.876301
P06132	UROD	-1.5476	-1.87434	-1.24671	-2.16336	-0.859296	-1.0891	-0.220446	-1.4984		3.44985	3.68874	-1.31241	3.56929	4.8817
P23526	AHCY	1.24294	1.62561	2.3443	1.48362	1.87607	1.88764	1.29678	2.38836	2.46798	4.34361	3.87379	1.76816	3.56179	1.79363
P50914	RPL14	2.11549	2.45861	2.15805	1.84698	2.12071	1.29738	-2.61257	2.15727	3.56026			1.44274	3.56026	2.11752
P00568	AK1	4.72518	5.13671	4.74404	4.79404	4.62153	4.81889	4.7809	5.36063	-0.331795	5.67824	5.32548	4.87274	3.55731	-1.31543
P35611	ADD1	1.10129	2.16436	1.14818	1.58335	1.65879	1.85408	1.28631	1.1677	2.32213	4.19091	4.12271	1.49551	3.54525	2.04974
P20618	PSMB1	2.15139	2.41248	2.53396	2.6403	2.08828	1.72986	0.271597	3.22716	2.09837	4.42282	4.08655	2.13188	3.53591	1.40404
Q15836	VAMP3	3.26393	3.41268	2.84157	3.52991	3.01532		2.14663	2.7248	4.30444	3.21287	3.08492	2.99069	3.53408	0.543384
P30046	DDT	2.01684	1.62459	2.81536	2.5049	2.48216	2.34456	3.02102	1.88708	3.67517	3.18616	3.69235	2.33706	3.51789	1.18083
Q99832	CCT7	2.73285	2.68318	2.83906	2.53246	2.42025	3.1198	2.6997	2.77945	1.64215	4.47033	4.43845	2.72584	3.51698	0.791135
Q96F85	CNRIP1	-0.0744531	1.57314	0.953951	1.12849	1.01339	1.56543	1.31508	0.774388	2.40775	4.43244	3.67707	1.03118	3.50575	2.47458
P06703	S100A6	0.504462	1.42576	-0.0053363	1.20034	2.65279	1.42237	0.25419	-0.206213	5.07747	2.43427	3.00362	0.906045	3.50512	2.59907
P27348	YWHAQ	3.93502	4.16299	4.07485	3.78736	3.56975	4.14311	3.63036	4.11729	4.41349	3.14604	2.93618	3.92759	3.49857	-0.429019
P17987	TCP1	1.94584	1.51869	1.8745	1.31946	1.81659	1.8443	1.65523	1.88272	1.32103	4.2454	4.92366	1.73217	3.4967	1.76453
P62837	UBE2D2		1.21875	1.07288				1.77647	-0.713862	2.83775	4.42645	3.20972	0.838562	3.49131	2.65274
P47756	CAPZB	3.8251	3.97445	4.14533	3.86594	4.37462	3.76444	3.25179	4.04992	3.87551	3.3354	3.25829	3.90645	3.48973	-0.416718
P60900	PSMA6	2.22809	2.80766	2.76301	2.4135	1.62416	1.54128	2.13972	2.71543	1.26544	4.5906	4.53224	2.27911	3.46276	1.18365
P23381	WARS1									4.28015	3.19599	2.88356		3.45323
Q5VVQ6	YOD1	-1.3963	-1.63079	-2.27662			-0.451817	0.547655			3.34068	3.54679	-1.04157	3.44373	4.48531
O75368	SH3BGRL	3.37134	3.18553	3.61049	3.68192	3.79224	3.20731	4.36907	3.0357	2.89398	3.55275	3.88199	3.5317	3.4429	-0.0887964
P02746	C1QB	2.77292	0.71081	1.25325	1.12813	1.55709	1.96854	0.689053	0.903936	3.27057	3.08662	3.95828	1.37297	3.43849	2.06553
P01619	IGKV3-20	4.08019	3.97612	4.36599	3.77802	4.29104	4.2718	5.15943	4.07741	2.01682	3.78022	4.5184	4.25	3.43848	-0.811522
Q15847	ADIRF	5.67953	4.87729	2.99599	2.27536	5.57574	5.35188	5.39387	4.51231	5.8028	1.85883	2.61585	4.58275	3.42583	-1.15692
P52907	CAPZA1	4.5888	4.04062	4.45218	4.34125	3.97202	4.60354	4.34675	4.25773	3.79089	3.50632	2.9659	4.32536	3.42104	-0.904321
P07741	APRT	3.34916	3.27263	3.6935	3.623	2.99656	3.46224	4.12268	3.71045	2.55571	4.22469	3.46036	3.52878	3.41359	-0.115189
P01008	SERPINC1	4.03406	4.1332	3.55604	4.08962	5.01067	4.41366	4.25695	3.47627	4.84417	2.10085	3.29213	4.12131	3.41238	-0.708926
P25786	PSMA1	0.679351	1.66577	0.893363	1.71809	1.84383	0.92439	0.725194	1.09783	4.40284	2.79104	3.01937	1.19348	3.40442	2.21094
P60842	EIF4A1	3.36849	3.40363	3.84198	3.21276	3.73523	3.27713	2.63282	3.88666	3.17314	3.70223	3.33354	3.41984	3.40297	-0.0168671
P00751	CFB	1.97575	2.0375	1.77644	2.62366	3.60618	2.74207	3.06379	1.54258	5.21046	1.9807	3.00193	2.421	3.3977	0.976702
P60468	SEC61B									3.36927				3.36927
P46776	RPL27A			-2.1226	-0.301415		-2.69773			3.36795			-1.70725	3.36795	5.07519
P51911	CNN1	4.21715	4.43193	3.42582	3.84944	5.09771	4.40186	3.01396	3.68655	3.36636			4.01555	3.36636	-0.649194
P62877	RBX1	-0.0381621	0.844284	0.221401	-0.0131028	0.704078	-0.353189		1.08913	3.67537	2.98487	3.41309	0.350634	3.35778	3.00714
P62304	SNRPE	2.89184	2.87	2.70454	2.25038	3.07255	3.031	2.22594	2.6174	3.35021			2.70795	3.35021	0.64226
A0A0B4J1Y9	IGHV3-72	-2.01134	0.139661	-1.17091	-2.55597	-0.8907	-0.154454		-0.260409	5.16307		1.52082	-0.986302	3.34194	4.32825
P00747	PLG	3.50831	3.15659	2.63674	3.00193	4.10863	3.94736	3.71231	2.71909	3.98398	2.86739	3.12594	3.34887	3.32577	-0.0231
O75955	FLOT1	1.41702	1.64704	1.48414	1.40314	1.6014	1.99909	2.00328	1.49928	1.4853	4.4607	4.02787	1.6318	3.32462	1.69283
P07585	DCN	4.01361	4.70473	3.09733	4.60126	5.54591	4.50095	3.19116	3.95931	5.79991	3.52514	0.6448	4.20178	3.32329	-0.878498
P49720	PSMB3	3.1512	2.2399	2.88048	2.69683	2.336	2.0673	3.61718	2.95695	2.10647	3.91305	3.9476	2.74323	3.32237	0.57914
P02766	TTR	7.30194	6.3661	5.66199	5.20341	6.62429	7.33164	7.47326	5.68093	4.42835	2.28856	3.23455	6.45544	3.31715	-3.13829
P01019	AGT	2.92757	2.21523	1.98703	1.56506	2.55948	3.57456	2.73176	1.14033	3.70394	2.74142	3.48488	2.33763	3.31008	0.97245
P07384	CAPN1	2.06363	2.58559	2.45572	2.81315	2.44942	2.76088	2.54358	2.16673	1.32612	4.31603	4.28558	2.47984	3.30924	0.829405
A0A0C4DH67	IGKV1-8	-1.6007	-0.428628	-0.831121	-1.43297	-0.230899	0.929768	2.30607	-1.5101	3.28791			-0.349824	3.28791	3.63774
P19652	ORM2	4.49161	4.00284	4.67238	3.31387	5.54674	5.34055	4.66684	2.9421	4.1774	2.37125	3.30226	4.37212	3.28363	-1.08848
P59768	GNG2				-1.25188					3.27765			-1.25188	3.27765	4.52954
P63027	VAMP2	3.19688	3.31594	2.58465	3.73157	2.75432	1.92086	2.08405	3.02896	4.58309	2.66586	2.58136	2.82715	3.27677	0.449614
P02748	C9	1.71391	1.44644	3.01742	2.34467	3.42733	2.18244	0.755777	-0.753696	4.17173	2.27878	3.36395	1.76679	3.27149	1.5047
P02765	AHSG	4.77876	3.9866	3.63028	3.31784	4.58632	5.06654	4.82592	3.89261	2.52186	3.16897	4.11792	4.26061	3.26958	-0.991028
P52758	RIDA	-3.68488								6.16059	1.6405	1.99891	-3.68488	3.26667	6.95155
P06396	GSN									4.69938	2.9538	2.13384		3.26234
P61224	RAP1B	3.77775	4.21956	3.69851	4.13679	3.3164	3.68446	3.67761	3.76483	2.26554	4.09854	3.41327	3.78449	3.25912	-0.525373
P13798	APEH	0.862333	0.934047	1.21219	0.962417	0.840177	1.69775	1.90951	0.567789	-0.902542	5.36241	5.3007	1.12328	3.25352	2.13024
Q99627	COPS8	-2.34611	-0.632686	-2.15282	-0.18086	-0.426078	-1.07671		0.00909413		3.11187	3.36243	-0.97231	3.23715	4.20946
P01703	IGLV1-40		-0.242728	2.37069		1.84329	-2.26412	2.72612	0.281404		2.58362	3.87743	0.785776	3.23052	2.44475
P31948	STIP1	1.67043	1.46654	1.62653	0.879428	0.853779	2.06119	1.59377	1.72724	1.96526	3.84695	3.87252	1.48486	3.22824	1.74338
P17096	HMGA1	1.26112	-0.517615	0.694463	-0.907357	0.839585	-0.757089		0.355091	3.22397			0.138315	3.22397	3.08566
P43487	RANBP1	-0.0165515	0.576389	0.461178	0.855286	-0.228493	-0.0090522		0.841012		2.90668	3.49882	0.354253	3.20275	2.8485
Q14061	COX17	-2.944		-3.37269		-2.21458				3.19924			-2.84375	3.19924	6.043
O14818	PSMA7	2.23035	1.6816	2.3377	2.3104	1.65503	2.17457	2.07358	1.89731	1.98832	3.93169	3.63727	2.04507	3.18576	1.14069
O95336	PGLS	2.46504	2.29343	2.30834	2.30982	2.19157	2.10884	2.16073	2.62605	2.32973	4.04153	3.16411	2.30798	3.17846	0.870479
Q9UQ80	PA2G4	1.81182	1.73776	1.57147	1.20022	1.84873	1.29152	0.25264	2.52584	2.58303	3.77222	3.17666	1.53	3.1773	1.6473
P26447	S100A4	3.55278	4.73211	4.50592	4.50699	4.09983	4.46377	2.81136	4.43941	2.38554	3.98043	3.13239	4.13902	3.16612	-0.972902
P02776	PF4	2.82863	2.20471	2.51136	1.72882	3.01318	3.26259	3.20381	2.4179		2.78436	3.53474	2.64637	3.15955	0.513176
P08238	HSP90AB1	3.88461	4.00072	4.11154	4.18139	4.27951	3.56634	3.06086	4.29772	4.68685	2.53214	2.25779	3.92283	3.15893	-0.763909
Q9NS69	TOMM22	-0.000802219	-0.170751	0.959128	-0.534968	-0.250945	-0.113529	0.233066	0.502598	3.14731			0.0779745	3.14731	3.06933
Q7Z2X7	PAGE2										2.7356	3.55852		3.14706
P02652	APOA2	5.85739	6.92223	5.59339	5.29964	8.0094	7.00654	8.29033	6.30875	4.15764	1.91668	3.35591	6.66096	3.14341	-3.51755
P08397	HMBS		-2.27426			-2.02899	-0.758137	0.0236135			3.37358	2.90194	-1.25944	3.13776	4.39721
P56537	EIF6	0.0913299	1.15311	1.38315	2.26363	-0.541516	1.69643	1.1503	1.26399	2.7163	3.31806	3.377	1.05755	3.13712	2.07956
P61088	UBE2N	2.05424	2.33239	2.45866	2.32311	-0.592727	2.25174	1.98081	-1.24356	4.48152	1.96659	2.95409	1.44558	3.13407	1.68849
P07355	ANXA2	7.99751	8.71698	7.27301	8.54703	7.91517	8.34589	7.31534	7.78332	6.43913	2.8345	0.0982875	7.98678	3.12397	-4.86281
P68104	EEF1A1	5.90131	6.05449	6.71607	5.65423	5.87852	5.90885	6.36621	6.1914	6.23633	1.24847	1.84556	6.08389	3.11012	-2.97377
Q96IX5	ATP5MD	3.35055	3.20626	3.34719	3.24137	2.98238	2.66789	-0.00378672	3.34477	4.38494	2.22926	2.7077	2.76708	3.1073	0.340221
P62269	RPS18	2.87024	2.69536	2.85352	2.35255	3.18925	2.27401	2.28533	2.93997	3.10089			2.68253	3.10089	0.418366
P30740	SERPINB1	4.81146	4.59822	4.40047	3.92157	4.25576	5.09084	4.6386	4.76686	4.51521	2.55224	2.22153	4.56047	3.09633	-1.46414
P54578	USP14	0.701002	0.233703	0.883013	0.600124	0.692478	1.32158	0.744432	1.23109	0.864586	4.4936	3.92577	0.800928	3.09465	2.29372
Q9NQP4	PFDN4	2.12853	1.60326	1.64128	1.44968	1.52725	2.03771	-1.94439	1.79413	0.0342612	5.02798	4.20903	1.27968	3.09042	1.81074
P54920	NAPA	2.48816	2.70816	2.79167	2.1158	2.07098	2.02616	2.02372	2.60156	1.60283	3.76221	3.87664	2.35327	3.08056	0.727283
Q9Y4Y9	LSM5	2.41263	1.96856	2.20735	2.76573	1.99467	2.69512	2.35645	2.32632	3.83811	2.70847	2.62242	2.34085	3.05633	0.715482
P01042	KNG1	2.55131	2.26891	1.91688	2.6611	3.1625	3.40942	2.76691	2.19528	2.91397	2.8448	3.40656	2.61654	3.05511	0.438574
P07339	CTSD	6.58519	4.97675	6.25554	6.26248	5.40689	5.38405	6.50592	5.19222	4.82684	2.45153	1.84472	5.82113	3.04103	-2.7801
P62857	RPS28	3.24758	3.42184	3.82703	3.76411	3.95144	3.36406		3.69058	3.0395			3.60952	3.0395	-0.570021
P28074	PSMB5	-6.8905	-2.46365	-2.65607		-6.59487	-3.70123		-2.27276	1.71976	3.67769	3.71586	-4.09651	3.03777	7.13429
Q9UNZ2	NSFL1C	1.46196	1.505	1.42942	1.15705	1.24138	0.945539	-0.533588	1.70897	1.26044	4.04586	3.79371	1.11447	3.03333	1.91887
Q9H3K6	BOLA2	0.165884	0.711446	0.955398	0.97002	-0.221372		1.16156	0.777913	0.867228	4.52913	3.68708	0.645835	3.02781	2.38198
Q08495	DMTN	-1.57802	-1.97489	-2.80416		-3.1372	-1.44891	-2.47011	-2.8009	1.9388	4.10931	3.02658	-2.31631	3.0249	5.34121
P02654	APOC1	4.43254	3.22096	2.83061	1.97619	4.3921	4.74276	4.73145	2.42778		3.14559	2.85961	3.5943	3.0026	-0.591698
P22234	PAICS	0.395644	-0.98109	0.173464	0.225786	-0.0934536	0.228041	0.543061	0.257908	4.04862	2.82481	2.1275	0.0936701	3.00031	2.90664
P40227	CCT6A	2.46719	2.36569	2.73437	2.32956	2.34107	2.45738	1.99231	2.45304	1.39151	3.86765	3.72227	2.39258	2.99381	0.601234
Q01844	EWSR1	1.34206	1.75752	1.72606	1.87609	1.83765	1.16152	-0.435596	1.77039	2.99381			1.37946	2.99381	1.61434
P02795	MT2A	4.38044	0.420057	1.75071	0.523982		1.04328	1.33341	1.29794	7.39274	-1.41696		1.53569	2.98789	1.45221
P21810	BGN	7.27103	7.21894	6.24624	7.14237	7.47732	7.17922	6.08523	6.33676	4.10673	1.85819		6.86964	2.98246	-3.88718
P55769	SNU13	-0.0639189	0.295497	1.02294	0.518025	0.930063	-0.58787		1.24729	2.97005			0.48029	2.97005	2.48976
P28838	LAP3	4.02601	3.34914	4.09769	3.35479	3.18855	3.76487	2.94878	3.30321	5.48902	1.86593	1.53492	3.50413	2.96329	-0.540839
Q8N5K1	CISD2	1.47021		0.610074	0.770517	0.981898			0.937938			2.94501	0.954126	2.94501	1.99088
Q9H4G4	GLIPR2	1.42803	1.6638	2.23996	2.52147	1.90632	2.27449	2.05405	2.02151	4.13699	2.37076	2.28079	2.0137	2.92951	0.915811
P11021	HSPA5	4.97563	4.65292	5.3722	4.9709	5.35165	4.58437	4.88014	5.18556	5.90081	1.23936	1.63761	4.99667	2.92593	-2.07075
P61020	RAB5B	2.55971	2.42067	1.88498	2.04639	0.492956	2.78754	2.51002	2.6884		3.29299	2.54753	2.17383	2.92026	0.746425
P82979	SARNP	-3.88494		-1.93475	-3.52341	-0.862908	-3.99344		-0.906539	2.91943			-2.51766	2.91943	5.4371
A0A0C4DH35	IGHV3-35		-0.934541	-1.02301	-1.20866	0.259363	-0.678002		-0.152553	4.36399	2.2812	2.10356	-0.6229	2.91625	3.53915
P07108	DBI	6.93505	6.56559	6.68705	5.71577	6.01256	5.99116	5.0302	4.96238	1.31888	3.26278	4.16441	5.98747	2.91536	-3.07211
A0A0J9YX35	IGHV3-64D									2.91059				2.91059
P01721	IGLV6-57	-0.142723	0.385655	1.65232			0.769091	1.78211		1.35209	3.27828	4.09672	0.88929	2.90903	2.01974
Q9BRA2	TXNDC17	2.65523	2.06419	2.52099	1.94587	2.40652	2.2325	2.03635	3.14914	2.26553	3.32942	3.13116	2.37635	2.9087	0.532356
P50991	CCT4	2.10561	1.71962	1.69689	1.34369	1.42264	1.889	1.92045	1.03644	1.20375	3.77332	3.67794	1.64179	2.88501	1.24321
P37802	TAGLN2	6.77721	7.14462	6.73561	7.3285	7.43666	7.20522	6.71717	7.47094	3.79343	2.33592	2.51584	7.10199	2.88173	-4.22026
O43760	SYNGR2			-3.79296		-3.7719			-2.70945	2.872			-3.42477	2.872	6.29677
P51148	RAB5C	3.97379	3.74694	4.06735	3.6549	3.63297	3.87817	3.47118	3.61435	2.37648	2.99978	3.22941	3.75496	2.86856	-0.886399
P13796	LCP1	5.52202	4.60036	5.4111	4.73762	4.75316	5.18933	4.98016	4.78956	4.49401	1.96731	2.101	4.99791	2.85411	-2.14381
P61970	NUTF2	4.07194	4.41812	4.18504	3.89968	4.59683	4.5104	4.41723	3.99483	1.92	2.94533	3.6963	4.26176	2.85388	-1.40788
P48426	PIP4K2A	0.468745	-1.69152	0.0389733	0.293863	-1.41843	-1.09571	-0.137933	-0.15319	1.59263	3.4441	3.51603	-0.4619	2.85092	3.31282
Q969L2	MAL2	3.99863	4.05131	2.12657	3.40869	2.39407	3.14969		3.63021	2.84156			3.25131	2.84156	-0.409746
P81605	DCD				-1.22343				-1.9742	1.0224	3.9265	3.57166	-1.59882	2.84019	4.439
O75348	ATP6V1G1	3.14998	1.91001	3.06766	1.99769	2.70112	2.30365	-1.69912	-0.596384	3.65015	2.52952	2.33319	1.60433	2.83762	1.23329
P62834	RAP1A	1.73256	2.82708	2.36897	2.08867	2.3114	1.10983	0.761238	2.49889	1.74112	3.6934	3.07707	1.96233	2.8372	0.874864
O00757	FBP2									2.83283				2.83283
Q01995	TAGLN	5.46433	5.84098	5.2518	5.22816	6.59596	5.45101	5.03296	5.74294	7.53026		-1.86928	5.57602	2.83049	-2.74553
P05388	RPLP0	3.27557	3.51024	4.23317	3.96639	3.83612	3.30169	3.12453	4.01367	3.53614	2.70432	2.24679	3.65767	2.82908	-0.828589
P49721	PSMB2	-0.755108	-1.11395	1.16432	0.453621	0.628995	-1.91807	-0.572298	0.423853	0.927233	3.8473	3.69045	-0.21108	2.82166	3.03274
P35998	PSMC2	0.936014	0.535898	1.35904	0.637929	1.08216	0.517993	0.327427	0.909734	1.33883	3.67254	3.44059	0.788274	2.81732	2.02905
P11586	MTHFD1	-1.46265	-1.46869	-0.836243	-0.7843	-0.944362	-1.02126	-1.08119	-0.419168	2.85779	2.75349	2.83941	-1.00223	2.8169	3.81913
P02788	LTF	3.24457	2.84298	2.21537	1.43163	3.29061	2.76458	3.95486	2.65079	4.82868	1.85574	1.75847	2.79942	2.8143	0.0148717
P01699	IGLV1-44										2.45623	3.15419		2.80521
P00846	MT-ATP6	1.73382	1.89526	1.97264	2.64164	2.44047	1.13367		2.58722			2.80377	2.05782	2.80377	0.745953
O75223	GGCT							0.503018		1.93789	3.44895	3.01993	0.503018	2.80226	2.29924
P35579	MYH9	5.24036	5.50566	5.50051	5.21566	5.47184	5.39449	5.26435	5.36348	4.34602	2.16338	1.89671	5.36954	2.80204	-2.56751
Q9Y2V2	CARHSP1	0.162277	-1.95669	-3.30537	1.56162		0.893264	1.37201	0.462703	2.00478	3.1751	3.22237	-0.115741	2.80075	2.91649
P16152	CBR1	4.03582	4.61732	4.31877	4.58767	4.34221	3.94934	2.78822	4.1304	3.69098	2.52341	2.18075	4.09622	2.79838	-1.29783
P62847	RPS24	1.42588	2.30569	2.20111	2.16585	2.53014	1.36542	0.562048	1.6887	2.78253			1.7806	2.78253	1.00192
P61626	LYZ	6.21489	4.93899	5.24356	4.74707	5.27976	4.64874	5.74271	5.3888	2.27152	2.63313	3.4239	5.27557	2.77618	-2.49938
P31939	ATIC	0.873775	0.593735	1.42569	0.960543	1.05505	0.429661	0.560038	1.51943	0.538796	3.90575	3.83117	0.92724	2.75857	1.83133
P09972	ALDOC	1.25871	0.984236	1.40396	0.718963	0.54935	0.562913	1.01443	0.671992	2.26893	2.82929	3.15083	0.895569	2.74968	1.85411
O43707	ACTN4	5.52153	5.6602	5.46048	5.57203	5.76517	5.37166	5.35271	5.56819	3.5003	0.607071	4.12954	5.534	2.74563	-2.78836
Q8TCT9	HM13	-0.221698	-2.71616	-1.52162	-1.61937	-1.05807	-1.13889	-0.27426	0.619552	2.74562			-0.991313	2.74562	3.73693
Q9NRX4	PHPT1	2.56714	1.92654	1.78127	1.99397	2.72275	3.13094	2.30416	3.24081	1.77583	3.24591	3.20576	2.45845	2.7425	0.284055
P06744	GPI	3.25516	3.14437	3.45991	2.9587	3.32074	3.13213	2.85454	3.6408	5.19042	1.79796	1.22308	3.22079	2.73715	-0.483643
O75915	ARL6IP5	4.88267	4.65189	5.04268	4.46689	4.11391	5.16071	4.82232	4.69423	2.72141			4.72941	2.72141	-2.008
Q9BV40	VAMP8	-2.6485	-4.26385	-5.48958						2.71939			-4.13398	2.71939	6.85337
P25398	RPS12	4.92932	5.03355	5.69253	5.19326	5.26349	5.02599	4.79684	5.65276	4.36788	2.26106	1.50051	5.19847	2.70982	-2.48865
Q9H0U4	RAB1B	2.81045	1.87462	3.70488	2.70048	2.13502	3.96068	3.89742	3.17262	1.22079	3.41488	3.47953	3.03202	2.70507	-0.326955
P52943	CRIP2	4.57849	5.22012	4.63732	5.11111	5.40908	5.31714	3.17769	4.47644	2.69912			4.74093	2.69912	-2.0418
Q15185	PTGES3	2.83431	3.4543	3.22242	3.36654	3.24257	2.5505	1.70985	3.57368	0.475504	2.77734	4.82021	2.99427	2.69102	-0.303253
P62316	SNRPD2	0.234322	0.769978	1.20471	0.654812	0.201365		-0.255619	0.881842	2.68148			0.527345	2.68148	2.15413
P36959	GMPR	-7.33003					-0.149892	-0.740594		-0.570308	4.7785	3.76553	-2.74017	2.65791	5.39808
O75340	PDCD6	1.3901	1.71709	1.31474	1.68159	1.45552	1.29411	0.610843	1.41257		2.6494		1.35957	2.6494	1.28983
Q16851	UGP2	2.05617	1.46522	2.10528	1.28309	2.00908	1.66258	1.58492	1.82522	3.3423	2.3059	2.28818	1.74894	2.64546	0.896514
Q5TDH0	DDI2	0.795482	0.0562782	0.147251	0.0421571	-0.503425	1.39343	1.20953	0.297695	-2.13528	4.99458	5.06406	0.429799	2.64112	2.21132
Q14254	FLOT2	1.25374	1.59398	1.38467	1.26996	1.44425	1.41232	1.15869	1.17595	1.48673	2.71274	3.69818	1.3367	2.63255	1.29585
P35542	SAA4									2.63176				2.63176
P02743	APCS	5.23765	6.02422	6.00884	5.94516	7.00472	4.67649	5.11672	5.85137	5.74861	0.592076	1.54918	5.73315	2.62995	-3.10319
P16333	NCK1	-1.23387	-1.17839	-2.01199		-2.77822	-3.13623		-1.66424	-2.93364	5.70508	5.11618	-2.00049	2.62921	4.6297
P04114	APOB	1.87886	1.32768	0.869395	0.543943	2.35831	3.01963	3.13337	1.37146	2.6757	2.1965	2.99396	1.81283	2.62205	0.809222
P61160	ACTR2	4.5793	4.10571	4.87576	4.3934	4.65258	4.27419	2.94739	4.45356	4.30336	1.87542	1.63441	4.28524	2.6044	-1.68084
O60493	SNX3	-0.884513	-0.390096	0.105844	-0.301543	-0.176179	0.106611	-0.910807	-0.0552916	2.58424			-0.313247	2.58424	2.89748
P28676	GCA	1.1843	1.29231	0.758875	0.233742	1.10805	0.578973	0.754173	0.376626	3.9808	2.1131	1.65592	0.785881	2.58327	1.79739
P20073	ANXA7	1.91911	1.83118	1.95732	2.20317	2.56534	2.15687	1.84841	1.64465	1.48147	3.37129	2.89597	2.01576	2.58291	0.567153
P67809	YBX1	1.80321	1.50656	1.40678	1.2895	1.44566	-0.20133	0.898325	1.38209	4.29277	1.63144	1.82447	1.19135	2.58289	1.39155
Q9H3N1	TMX1	0.601316	0.500358	0.159246	-0.293025	-1.55431	-0.221147		-0.233828	1.62329	3.49146	2.58528	-0.148771	2.56668	2.71545
P04179	SOD2	5.76496	4.32498	5.56825	3.85753	4.80535	4.66149	4.82695	4.41938	5.88498	0.579299	1.23318	4.77861	2.56582	-2.21279
P26373	RPL13	1.12793	1.3011	1.23817	1.84531	2.4093	0.656278	-2.34447	2.73665	5.50908	1.63018	0.551756	1.12129	2.56367	1.44239
P01780	IGHV3-7	3.94351	3.52892	4.39081	2.79922	4.1375	4.76863	3.88246	2.4658	0.781086	3.05118	3.81033	3.7396	2.54753	-1.19207
P02750	LRG1	0.816091	0.469513	1.13579	-0.0347505	1.24206	1.36014	1.04402	-1.32696	2.26091	2.49918	2.87106	0.588237	2.54371	1.95548
P54105	CLNS1A										2.50706	2.54564		2.52635
P61586	RHOA	4.07331	4.57078	4.33171	4.46394	4.50759	4.23986	3.71228	4.0835	2.21538	2.7526	2.5937	4.24787	2.52056	-1.72731
P04632	CAPNS1	4.14291	4.8757	3.79994	4.7343	3.92299	4.50669	5.08909	4.61028	3.57481	1.99059	1.97356	4.46024	2.51299	-1.94725
O43396	TXNL1	1.60307	1.51624	1.41355	1.38229	1.25165	1.64089	-1.78808	1.68734	0.188831	3.78002	3.55735	1.08837	2.50873	1.42036
Q9BQA1	WDR77		-9.15385	-3.72238		-8.07295	-7.77229		-7.65987		2.29185	2.71601	-7.27627	2.50393	9.7802
P00390	GSR	1.67957	1.08862	1.35712	1.67369	1.31862	0.897657	-0.14229	1.12263	0.912933	3.18176	3.41455	1.12445	2.50308	1.37863
P43034	PAFAH1B1	1.46626	1.83578	2.19035	1.95833	2.1839	1.92708	0.261451	1.45064	1.96384	3.13032	2.39913	1.65922	2.49776	0.838537
P62820	RAB1A	3.87392	3.59217	4.03123	4.12746	3.89207	4.02242	3.75718	4.15958	1.6745	2.75074	3.06134	3.932	2.49553	-1.43648
P63220	RPS21	3.19078	3.12293	4.08906	3.71639	3.68186	3.68027	3.20213	4.2228	3.15381	2.33312	1.98726	3.61328	2.4914	-1.12188
P32754	HPD									2.48973				2.48973
P04792	HSPB1	5.95111	5.62282	5.46662	5.78849	5.82703	5.83037	5.25087	5.89324	3.50209	2.83349	1.09262	5.70382	2.47607	-3.22775
Q562R1	ACTBL2	-2.10111	0.288547	0.602447	0.71314	-1.26614	-1.26315		-1.21145	4.84026		0.101576	-0.605388	2.47092	3.0763
Q9Y6G9	DYNC1LI1	-2.32058	-2.00904	-2.25004	-1.24891	-2.80242	-2.80645	-2.71421	-1.19955	2.4686			-2.1689	2.4686	4.6375
P00734	F2	3.55128	3.09351	2.78433	2.78998	3.93914	4.35894	3.86165	2.56232	1.81743	2.45862	3.12745	3.36764	2.46783	-0.899812
Q15102	PAFAH1B3	-3.52143	-2.30492	-2.61649	-3.38314	-2.32789	-4.70017		-0.513454	1.782	3.07081	2.541	-2.76678	2.4646	5.23139
P63010	AP2B1	2.87257	2.22472	2.02587	2.07246	1.82982	2.73068	2.04439	2.00623	2.46605	2.4794	2.40239	2.22584	2.44928	0.22344
P28332	ADH6									2.44817				2.44817
Q8WY22	BRI3BP									2.44751				2.44751
P49189	ALDH9A1	2.26179	2.23747	1.35137	2.76074	2.25313	2.32429	1.27568	2.45941	1.98933	2.66732	2.67638	2.11549	2.44434	0.328857
Q15819	UBE2V2									2.04661	2.83326			2.43994
Q16543	CDC37	1.38274	1.0537	1.30711	1.61083	0.562003	1.19984	0.682026	0.291883	1.97407	2.88766	2.40306	1.01127	2.4216	1.41033
Q8N2U0	TMEM256	0.350062	0.858705		0.921037		1.69512		0.135966	2.4179			0.792178	2.4179	1.62572
Q9Y3I1	FBXO7	0.308288	-0.0833816	-1.22394	-0.119213	0.279555	1.0382	1.68948	-1.43131		2.60667	2.22291	0.0572095	2.41479	2.35758
P04217	A1BG	4.22372	3.65546	3.3078	2.46496	4.26721	4.87843	4.57293	3.05253	3.51866	1.8104	1.91043	3.80288	2.41317	-1.38971
P60660	MYL6	6.52324	6.19388	6.63137	5.97044	6.64347	6.60964	6.4899	6.16069	6.8932	-0.124707	0.434655	6.40283	2.40105	-4.00178
P22061	PCMT1	0.955582	1.29709	1.30428	1.8746	1.67354	2.05366	3.27883	0.547207	-0.796738	4.16977	3.8294	1.6231	2.40081	0.777711
O75347	TBCA	2.3032	2.9448	2.52262	2.15658	2.52942	2.95527	1.55077	3.28525	1.39812	2.44593	3.35543	2.53099	2.39983	-0.131162
P34932	HSPA4	1.73834	1.57594	1.9935	1.52623	1.70879	1.53194	1.31532	1.92462	0.501164	3.4816	3.2101	1.66433	2.39762	0.733287
Q9H299	SH3BGRL3	4.77583	4.00294	4.7402	4.15746	4.12845	5.18199	2.47195	3.92154	2.65877	2.16476	2.36127	4.17255	2.39493	-1.77761
P0DP09	IGKV1-13	0.562069					1.39478	1.84853				2.39111	1.26846	2.39111	1.12265
O00231	PSMD11	0.274394	-0.221426	0.285921	0.158148	-0.111562	-0.209726	-0.766459	0.624362	1.01726	3.13011	3.01589	0.00420657	2.38775	2.38355
P07954	FH	1.84372	1.08679	1.81732	1.56638	1.20763	2.07945	1.63739	1.44794	2.03792	2.48932	2.63222	1.58583	2.38649	0.800661
P01033	TIMP1		-3.53546	-2.46357		-1.12273	-2.38159		-2.93113	2.38637			-2.48689	2.38637	4.87327
P84090	ERH	0.881649	1.45548	1.60226	2.10572	1.18974	1.95122	2.18824	1.44092	2.37792			1.6019	2.37792	0.77602
P47755	CAPZA2	4.70577	4.11607	4.52055	4.1171	3.82238	4.48896	3.95156	4.23394	2.01097	3.3269	1.78377	4.24454	2.37388	-1.87066
Q9NR16	CD163L1											2.37337		2.37337
P05164	MPO	2.60455	2.11367	0.721251	0.71252	2.63302	1.58879	2.83949	2.00827	5.97382	0.32006	0.823712	1.90269	2.37253	0.469837
P02751	FN1	3.64427	4.07732	3.34213	4.41738	4.60555	4.14466	5.28544	4.69117	4.34106	1.00236	1.74977	4.27599	2.36439	-1.9116
O75367	H2AFY	3.85642	3.83014	4.0605	3.94504	3.78879	4.1047	2.45661	3.78778	2.35932			3.72875	2.35932	-1.36943
Q9NZL9	MAT2B	-0.561827	-0.655991	-0.783818	-0.447254	-0.667357	-2.08923	-3.00599	-0.290861		2.35533		-1.06279	2.35533	3.41813
O75832	PSMD10	-0.987734	-0.941221	-2.40933	-0.741494	-0.492647	-0.0197705	0.250799	-1.96106		2.18016	2.508	-0.912807	2.34408	3.25689
P05062	ALDOB									5.82249	-1.39485	2.58805		2.33857
P07451	CA3	2.29643	2.43214	0.240154	-0.0980268	1.06878	1.45534	0.676954	-1.53277	0.224386	3.37889	3.40835	0.817376	2.33721	1.51983
O95865	DDAH2	-0.0784446	2.36922	1.06274	2.23911	1.68805	0.803427	-1.42517	1.95424	2.33184			1.07665	2.33184	1.25519
P09382	LGALS1	7.4225	6.95693	7.59358	6.87238	7.00397	7.66194	8.07585	7.36597	4.46353	1.06645	1.46441	7.36914	2.33146	-5.03767
Q9BQB6	VKORC1									2.30903				2.30903
P01624	IGKV3-15	2.56188	2.54247	3.89244	1.85795	4.40865	2.31918	3.36286	2.84044	2.75991	1.75246	2.38705	2.97323	2.29981	-0.673425
P49368	CCT3	2.43558	2.78689	2.78127	2.59371	2.56453	2.70922	2.42831	2.65184	0.398651	3.13741	3.35568	2.61892	2.29725	-0.321671
P61086	UBE2K		-1.61907	-2.44743	3.61322	-2.6024	-2.204	-1.40648	-2.38584	1.01579	3.21282	2.60259	-1.29314	2.27707	3.57021
P05362	ICAM1	3.48122	2.88346	2.75358	2.94682	2.41015	2.50885	2.13992	2.98486	4.28703	0.961724	1.51691	2.76361	2.25522	-0.508388
Q9NP79	VTA1	-0.722136	-0.792334	-0.719281	0.437662	-0.252701	0.901311	0.509916	-0.362305	1.464	2.85504	2.41335	-0.124983	2.24413	2.36911
P20292	ALOX5AP	4.22314	3.70126	3.84312	3.87046	3.93964	3.87104	4.07207	3.64687	4.39985	1.04489	1.27799	3.89595	2.24091	-1.65504
P06727	APOA4	2.68037	2.718	2.00943	1.10457	3.34543	2.95702	3.30045	2.49342	3.26401	1.02254	2.42787	2.57609	2.23814	-0.337946
P21796	VDAC1	3.97253	3.63295	4.28765	4.02082	3.83334	3.6341	3.65993	4.09318	4.23478	1.0801	1.3967	3.89181	2.23719	-1.65462
Q9Y617	PSAT1								-3.84218	0.688558	3.04715	2.97586	-3.84218	2.23719	6.07937
Q86VP6	CAND1	1.02173	1.84385	1.79163	1.51469	1.53987	1.82179	1.35533	1.70412	-0.680526	3.73404	3.64895	1.57413	2.23416	0.660029
P12955	PEPD	0.911358	0.87639	1.43487	1.0438	0.414845	2.13746	-0.49238	1.31714	0.698541	3.0993	2.88352	0.955437	2.22712	1.27168
O15173	PGRMC2	-0.50318	0.758026	0.677196	0.818431	0.914326	-0.963631		1.03377	2.22236			0.390706	2.22236	1.83165
P62906	RPL10A	3.11464	3.11018	3.78197	3.29078	3.14303	2.4905	0.865821	3.30641	2.21553			2.88791	2.21553	-0.672387
Q86UX7	FERMT3	1.5095	0.462221	1.77282	0.903451	0.650849	1.19851	1.20075	0.362992	2.54284	2.25502	1.83505	1.00764	2.21097	1.20334
P46779	RPL28	0.686843	0.452556	0.842418	-0.153673	0.615621	0.143789	-0.442237	0.259643	4.26106	0.842347	1.51749	0.30062	2.20696	1.90634
P52630	STAT2	-3.96684	-4.16625	-3.31512	-3.47522	-3.64265	-4.35574		-3.00689	2.20632			-3.7041	2.20632	5.91042
P61604	HSPE1	2.84283	2.28704	2.8044	1.75924	2.70811	2.42681	2.1193	3.09751	4.23771	0.611214	1.75945	2.50566	2.20279	-0.302864
P30044	PRDX5	5.03476	5.46665	4.9298	5.63558	5.09105	5.0897	4.71141	5.37386	3.67786	1.91005	1.00939	5.1666	2.1991	-2.9675
P28289	TMOD1	-0.529656	-0.271367	-0.940481	0.0753838	-0.269997	0.0498633	-1.45538	-0.483167	-1.48383	3.78235	4.29803	-0.4781	2.19885	2.67695
P16403	H1-2	4.17333	3.39806	4.21214	4.88707	5.13524	0.95344		5.42797	6.16482	-0.326916	0.752433	4.02675	2.19678	-1.82997
Q9Y5M8	SRPRB		-2.3181	-5.49589	-1.89098	-0.313129	-6.10452		-0.367616	2.19257			-2.74837	2.19257	4.94094
Q9UJ70	NAGK	3.43549	1.82781	3.47364	2.45866	2.36971	1.42494	2.19239	1.90572	2.18543			2.38604	2.18543	-0.200611
P39019	RPS19	0.56721	0.758303	1.08648	1.16614	0.891414	0.695142		0.943487	2.17312			0.872596	2.17312	1.30052
P09104	ENO2	-0.498912	-0.750057	-0.526487	0.199065	-0.160683	-1.92921	-4.41132	0.265132	0.208766	3.1373	3.15473	-0.976559	2.16693	3.14349
P05121	SERPINE1									2.16456				2.16456
Q9Y232	CDYL									2.16442				2.16442
O95183	VAMP5	0.376398	0.765393	0.0163997	1.46061		0		-0.0812657	2.15634			0.422922	2.15634	1.73342
O43813	LANCL1	1.62508	1.88691	1.51398	2.30017	1.70506	2.93556	2.3704	1.65838		2.60255	1.70756	1.99944	2.15506	0.155616
P40926	MDH2	4.30875	4.33366	4.68596	4.52555	4.24401	4.44134	4.49917	4.66266	4.1747	0.276597	1.97314	4.46264	2.14148	-2.32116
O43488	AKR7A2	1.87002	2.1544	2.29131	1.96288	2.05826	2.00489	1.20817	1.74601	0.0647996	3.87175	2.46813	1.91199	2.13489	0.2229
Q9HC38	GLOD4	1.6487	1.72978	1.61063	1.02779	1.55687	1.28583	1.34531	1.61731	0.183056	2.96912	3.24528	1.47778	2.13249	0.654711
O60888	CUTA	1.72298	1.48032	1.86799	1.53138	1.49916	2.216	2.44695	2.01436	-0.0711132	3.17583	3.28354	1.84739	2.12942	0.282026
Q9Y265	RUVBL1	1.02525	1.26724	0.83222	1.51113	1.22378	1.29123	0.655207	1.65205	-0.095908	3.46955	3.01395	1.18226	2.1292	0.946935
P25705	ATP5F1A	4.56717	4.40859	4.64799	4.52294	4.28576	4.55477	4.41737	4.65748	3.88417	0.948671	1.55182	4.50776	2.12822	-2.37954
O00233	PSMD9	-0.375298	-0.676764	-1.17845	-1.36776	0.122821	-0.468922	-0.224406	-1.07976	0.752579	2.7619	2.86438	-0.656068	2.12629	2.78235
Q96BM9	ARL8A	0.788312	0.167916	1.05927	-0.516024	-0.216334	2.11413	2.13601	-1.1319	2.1163			0.550172	2.1163	1.56613
P10746	UROS										2.35164	1.87715		2.11439
P03928	MT-ATP8	-2.83939			-2.48922	-1.85988				2.1013			-2.39616	2.1013	4.49746
P62899	RPL31	1.37335	1.34816	1.87035		1.83567	1.26198		1.13462	2.10108			1.47069	2.10108	0.63039
Q9H2H8	PPIL3	-2.33516	-3.43638	-1.39432	-2.54205	-3.34954	-0.988851		-1.88848		2.26501	1.93286	-2.2764	2.09894	4.37533
P21333	FLNA	4.95447	5.3684	5.08398	5.33836	5.6035	5.34951	4.514	5.58045	5.15695	0.37615	0.760698	5.22408	2.09793	-3.12615
P13498	CYBA									2.09077				2.09077
Q07020	RPL18	3.65199	3.3464	4.11248	3.79626	3.52145	3.68795	4.06292	3.91963	3.59686	0.61686	2.03739	3.76239	2.0837	-1.67868
Q3LXA3	TKFC	0.508932	-0.0839883	0.145499	-0.00121234	-0.196797	0.786238	0.379493	-0.234406	2.45667	1.87166	1.89567	0.16297	2.07467	1.9117
Q00610	CLTC	3.43623	3.69899	3.80231	3.61953	3.69893	3.437	3.2182	3.7893	2.6651	1.78106	1.7672	3.58756	2.07112	-1.51644
P60866	RPS20	-1.42271	-1.57236	-0.0902792	-0.467183	-0.108482	-1.76648		0.766606	2.51332	1.62874		-0.665842	2.07103	2.73687
Q9H444	CHMP4B	-1.16047	-0.929527	-0.874107	-0.814186	-1.04247	-0.772686		-0.734119	2.0633			-0.903937	2.0633	2.96723
P05026	ATP1B1	1.49181	1.88028	1.2351	1.84741	1.27702	1.41549	-0.524411	1.83589	2.0574			1.30732	2.0574	0.750076
P60891	PRPS1	1.44037	1.19212	1.22094	1.41384	1.18735	2.42176	2.19069	1.48968	-3.46049	4.78169	4.85001	1.5696	2.05707	0.487475
P00367	GLUD1	2.70631	2.99831	2.80894	3.14729	2.56507	2.97796	1.977	2.67981	2.98639	1.47028	1.69656	2.73259	2.05108	-0.681508
Q96FW1	OTUB1	0.238625	0.86472	0.63142	0.618828	1.00717	0.607468	-0.509407	0.813907	2.57897	1.79136	1.77745	0.534091	2.04926	1.51517
Q15181	PPA1	3.31598	3.01804	3.13537	3.25961	3.06911	2.91983	3.20572	3.09636	1.9153	2.42228	1.80481	3.1275	2.04746	-1.08004
P06576	ATP5F1B	5.63342	5.47293	5.94558	5.58099	5.76659	5.64699	5.10441	5.44844	2.55734	1.2945	2.28813	5.57492	2.04666	-3.52826
P08311	CTSG	4.22137	4.00086	3.64483	2.37065	4.7135	4.14263	3.72013	4.26143	3.92623	0.901251	1.27689	3.88442	2.03479	-1.84963
P01861	IGHG4	5.05652	3.35772	6.74457	4.96282	7.02502	6.24758	6.30399	5.28712	3.69009	1.04596	1.34689	5.62317	2.02765	-3.59552
P35080	PFN2		-1.44348	-1.97966		-1.62872				2.02655			-1.68395	2.02655	3.7105
P10768	ESD	3.84356	3.8973	3.49757	3.82938	3.68084	4.12841	3.70261	3.54607	-1.42475	3.66209	3.83651	3.76572	2.02462	-1.7411
P17858	PFKL	2.4445	2.28827	2.24913	2.19619	2.2569	1.66368	1.14171	2.48159	-0.354715	3.14874	3.23723	2.09025	2.01042	-0.0798273
P51149	RAB7A	3.92607	3.55897	4.00133	4.03832	3.34398	3.27916	4.16742	3.35148	3.3927	0.735873	1.88833	3.70834	2.00564	-1.70271
O94905	ERLIN2	0.854317	1.73385	1.28293	1.15249	1.17562	0.633366	0.309437	1.47305	1.9997			1.07688	1.9997	0.922823
Q8NG11	TSPAN14									1.9997				1.9997
P61916	NPC2	3.69973	3.20801	3.6806	3.1521	2.6444	3.22287	3.78385	3.36737	5.50316	0.845402	-0.355163	3.34487	1.9978	-1.34707
P61981	YWHAG	1.55911	0.96517	0.561639	2.40264	0.567509	1.48303	1.69041	1.31725	4.27751	0.44361	1.24649	1.31835	1.9892	0.670856
Q71UI9	H2AFV	1.94301	3.31338	2.44804	3.09563	3.06364	1.78091	0.738881	2.92019	4.8471	1.34756	-0.228777	2.41296	1.98863	-0.424331
P45974	USP5	0.505773	0.798475	1.00815	1.0706	0.83076	1.7018	1.15231	0.90624	-0.699722	3.21729	3.43591	0.996764	1.98449	0.987727
P48506	GCLC	-0.557099	-2.99404	-1.25823	-1.59854	-1.35332	-1.10251	-5.2166	-2.21063	-2.30827	4.0002	4.25668	-2.03637	1.98287	4.01924
P16401	H1-5	-1.51459	-2.47261	-0.707521	-1.35104	-3.07781	-3.94116	-5.34007	-0.262865	6.9609		-2.99817	-2.33346	1.98137	4.31482
Q52LD8	RFTN2										2.64461	1.31453		1.97957
Q13765	NACA	3.39447	2.64092	3.58535	2.75878	2.50409	3.44229	1.53117	4.00224	3.01072	0.7119	2.21449	2.98241	1.97904	-1.00338
Q96AT9	RPE	-0.965513	-0.286807	0.454801	0.0943045	-0.21872	-1.26977	-1.51173	-0.300786		1.57306	2.36841	-0.500527	1.97074	2.47126
P53004	BLVRA	0.569914	0.538785	1.14765	1.31287	0.98193	0.491461	-0.505924	2.2907	2.00942	1.90264	1.99693	0.853423	1.96967	1.11624
Q9Y490	TLN1	4.29263	4.29706	4.22881	4.14238	4.2416	4.52549	4.29407	4.20614	3.39272	0.992882	1.52153	4.27852	1.96904	-2.30948
P21266	GSTM3	1.56096	2.376	2.19572	1.99076	2.44854	1.46379	0.321043	0.939648	0.0166469	3.03643	2.837	1.66206	1.96336	0.301302
P62753	RPS6	2.50425	2.5649	2.96901	3.32647	3.56645	2.84893	0.0812536	3.78972	3.56599	1.12193	1.19629	2.70637	1.96141	-0.744965
Q02161	RHD	1.48346	0.805772	-0.201661	-0.523609	0.780757	2.34631	2.65066	0.0698963		1.79566	2.11081	0.926448	1.95324	1.02679
P18428	LBP	0.218914	0.531044	0.846971	0.537439	1.84392	0.591133	2.47435	0.287504	1.21662	1.45963	3.17965	0.916409	1.95197	1.03556
P28799	GRN	-2.01808	-0.807921	-0.561949	-0.392588	-0.199004	-2.99221		-0.0758145	1.95002			-1.00679	1.95002	2.95681
Q9NX63	CHCHD3	-0.0690923	-0.433575	-0.0579887	-0.152369	-0.195695	-0.0817857	-1.23777	0.386501	1.94097			-0.230222	1.94097	2.17119
P41091	EIF2S3	1.24916	1.17286	1.52992	1.30698	1.08543	1.23411	0.670489	1.51742	1.67904	2.14153	1.98758	1.2208	1.93605	0.715253
Q8WUM4	PDCD6IP	1.49443	1.85094	1.57923	2.03212	1.7026	1.74692	1.67205	2.02145	0.759725	2.78616	2.22756	1.76247	1.92448	0.162012
O14979	HNRNPDL	0.63178	0.402368	0.163716	0.235359	0	-0.440368	-1.8188	0.336565		1.92084		-0.061173	1.92084	1.98201
P07237	P4HB	4.11022	3.90431	4.73863	4.13108	4.57277	3.88138	3.94088	4.60905	4.56662	0.793804	0.371617	4.23604	1.91068	-2.32536
P42167	TMPO	0.903953	1.04389	1.29707	1.48567	1.33295	1.34724	0.0125369	1.02762	1.90805			1.05637	1.90805	0.851687
P62330	ARF6	1.16024	1.0612	1.56366	1.66591	0.319033	0.333201	-0.235343	1.03524		2.06499	1.75033	0.862893	1.90766	1.04477
P35612	ADD2	-2.64796	-2.38367	-3.34967	-3.58615		-1.61692	0.428149	-3.23676	-1.54097	3.59513	3.66518	-2.34185	1.90645	4.2483
Q99471	PFDN5	1.17154	1.58038	2.10951	1.11772	1.45937	2.053	2.27976	1.92375	-0.223468	3.26537	2.6635	1.71188	1.9018	0.189922
Q969T9	WBP2	-1.56543	-2.00758	-1.88904	-3.17567	-2.05794	-1.79455	-0.581336	-1.28396	1.06764	2.56519	2.05896	-1.79444	1.89726	3.6917
P19367	HK1	0.946955	0.558196	0.603693	0.242778	0.178398	0.887916	0.197605	0.253081	1.15748	2.55203	1.9811	0.483578	1.89687	1.41329
P01614	IGKV2D-40	1.94225	1.71765	2.05439	1.27848	2.87808	2.38523	2.87407	2.2304	6.20195	-0.295406	-0.241344	2.17007	1.8884	-0.281669
P01040	CSTA									1.46436	2.31218			1.88827
Q13541	EIF4EBP1										1.74764	2.02591		1.88678
P51692	STAT5B	-3.37622	-2.67464			-2.36515			-4.16977		2.11029	1.64468	-3.14645	1.87748	5.02393
O43598	DNPH1	0.200579	1.79099	1.91898	-0.778611	1.47041	-0.0599414		1.96352	2.29257	1.54408	1.79123	0.929417	1.87596	0.946542
P04430	IGKV1-16		-0.751502	-0.575114	-1.56015	0.64813	-0.945393	-1.87181	-1.30466	1.77431	1.66355	2.18961	-0.908643	1.87582	2.78447
O00330	PDHX									1.87565				1.87565
P62913	RPL11	2.06685	1.61681	2.37628	2.48344	2.14259	2.22166	1.12262	2.45269	3.28159	1.40712	0.934722	2.06037	1.87448	-0.185891
Q9Y3Y2	CHTOP	-1.41713	-0.612454	-0.39706	-0.927934	-0.557001	-2.2296	-1.73029	-0.749144	1.87278			-1.07758	1.87278	2.95035
P25774	CTSS	1.7702	-0.286839	2.67547	1.05839	0.805168	-0.102468	-1.77713	1.64106	1.86603			0.722982	1.86603	1.14305
Q04917	YWHAH	2.19169	2.30785	1.82828	2.18752	1.17007	2.44057	2.28029	-0.172392	4.21989	0.349342	1.02085	1.77923	1.86336	0.0841266
Q9BQE5	APOL2	-1.3434	-3.33598	-1.76881	-1.97454	-4.47151	-1.95154	-3.28745	-1.48749	1.85394			-2.45259	1.85394	4.30653
O75874	IDH1	3.92641	3.06658	4.28609	3.00063	3.4561	3.07853	2.89774	4.23413	5.04516	-0.201234	0.704746	3.49328	1.84956	-1.64372
A0A0A0MS15	IGHV3-49									3.09977	0.928586	1.51774		1.8487
P13861	PRKAR2A	2.1319	2.3453	1.86177	1.83395	1.76743	2.15496	0.27181	2.01111	-0.76538	3.45594	2.82381	1.79728	1.83812	0.0408428
P19105	MYL12A	6.33245	6.72137	6.46784	6.78894	7.03305	6.66645	6.67224	6.16031	5.22322	-0.0848261	0.37501	6.60533	1.8378	-4.76753
P10412	H1-4	4.36154	5.26778	4.55554	4.75645	5.48736	3.49778	0.418986	5.39498	7.76821	-0.18183	-2.0854	4.21755	1.83366	-2.38389
Q8NDC0	MAPK1IP1L									1.94919	2.23273	1.30813		1.83002
P27169	PON1	0.69509	0.94206	-0.0742773	0.300861	1.55469	1.1029	0.775368	0.167218	3.12129	0.467111	1.89436	0.682988	1.82759	1.1446
Q8TAC1	RFESD									-1.02941	3.02672	3.48253		1.82661
P36969	GPX4	1.78889	1.04943	1.52392	1.91158	1.77915	1.48525	1.1008	2.33863		1.8232	1.82723	1.62221	1.82521	0.203009
Q16401	PSMD5	1.02012	1.12868	1.36956	1.80576	1.34537	1.08437	0.636613	1.81097	-0.358494	3.02673	2.79892	1.27518	1.82239	0.547207
P05413	FABP3	3.86761	0.650123	3.71144	2.79599	2.13757	1.47623	1.58707	2.57389	-1.0776	1.83416	4.6768	2.34999	1.81112	-0.53887
P30101	PDIA3	4.35679	4.36126	4.69744	4.26129	4.56399	4.55999	4.02675	4.41887	5.69909	-0.0104847	-0.266062	4.4058	1.80751	-2.59828
Q9HC84	MUC5B	-6.37377		-5.33769				-0.849046		1.8038			-4.18683	1.8038	5.99063
P60981	DSTN	3.81109	4.49352	3.37891	4.50767	3.88768	4.58318	3.49942	3.95744	3.94459	0.661831	0.804358	4.01487	1.80359	-2.21127
Q8N3F0	MTURN		0.0281009	-1.54032	-0.932951	-1.44368	-0.0057822		-1.5063	-0.612116	2.96269	3.03497	-0.900154	1.79518	2.69534
Q13630	TSTA3	1.03652	0.314977	1.1809	-0.100903	0.657085	-0.0484009	0.567771	1.11281	-1.01678	3.46974	2.9173	0.590096	1.79009	1.19999
A0A075B6K4	IGLV3-10	0.766904	-1.21501	-1.26844	-2.55156					1.31388		2.24478	-1.06703	1.77933	2.84636
Q14847	LASP1	3.05702	2.82484	2.66276	3.34387	2.53485	3.17285	2.76653	2.70621	2.1592	1.93498	1.23363	2.88362	1.77594	-1.10768
O60664	PLIN3	1.28712	0.950972	1.82894	1.34974	1.14593	1.2186	0.514165	1.61348	1.44067	2.1505	1.72925	1.23862	1.77347	0.534856
P36955	SERPINF1	1.98777	2.41858	2.13871	2.14278	2.87226	2.39661	1.77923	1.81478	4.52791	0.175947	0.610345	2.19384	1.7714	-0.422439
O75367	MACROH2A1									1.76596				1.76596
Q99879	H2BC14	5.83199	6.29732	6.38075	5.98874	6.01692	5.11372	4.49279	6.3148	6.38556	-0.928075	-0.160151	5.80463	1.76578	-4.03885
P31146	CORO1A	2.44155	1.87369	2.40889	2.29248	1.4459	2.01173	1.34082	1.77718	4.49136	-0.453679	1.24898	1.94903	1.76222	-0.186812
P16402	H1-3	1.45168	1.23189	1.46912		1.27979	1.35614	0.778452	0.631379	7.75641	-0.857543	-1.63156	1.17121	1.75577	0.584565
Q9UBQ7	GRHPR	1.89275	1.95822	1.46438	1.36651	1.44919	2.09902	1.75575	0.8275	2.53671	1.35817	1.368	1.60167	1.7543	0.15263
Q93099	HGD									1.75382				1.75382
P60983	GMFB	0.711129	0.673364	0.802658	0.0726852	-0.0640924	1.27947	1.22279	0.938365	1.82633	1.48953	1.93646	0.704547	1.75077	1.04623
P51665	PSMD7	-1.26491	-1.93763	-1.36082	-1.81428	-1.5514	-1.41402		-1.82507		2.32675	1.166	-1.59545	1.74638	3.34182
P30039	PBLD									1.74545				1.74545
P16989	YBX3	-1.32496	0.116565	-0.125932	0.581958	-0.203169	-3.3629		-0.10278	1.65033	1.81699	1.72676	-0.631603	1.73136	2.36296
P60903	S100A10	7.26283	8.2368	7.18027	7.11897	7.21804	7.8193	7.09107	6.95509	1.72957			7.3603	1.72957	-5.63073
Q99417	MYCBP	-1.41911	-0.0109837	-0.0549277	0.602649	-0.338367	-0.253192		-0.430387	1.72355			-0.272045	1.72355	1.99559
P11413	G6PD	2.41467	1.74546	2.57261	1.57524	2.02193	1.67973	1.11773	1.91567	2.14214	1.92798	1.08723	1.88038	1.71912	-0.161263
P62750	RPL23A	2.19506	2.67786	3.14086	3.99248	3.10846	1.71106		3.05131	4.64211	0.416342	0.0872586	2.83958	1.71524	-1.12435
P11766	ADH5	3.17545	3.39839	2.94312	3.41633	3.39358	3.37239	3.08825	3.06811	2.30639	1.77321	1.05578	3.23195	1.7118	-1.52016
P30049	ATP5F1D	2.10799	1.61043	2.85816	1.38039	2.85433	1.9463	0.748428	2.72186	5.55861	0.0198567	-0.468218	2.02849	1.70342	-0.325072
P23284	PPIB	4.55153	4.31691	5.34084	4.59308	5.02187	4.27084	4.00652	4.83304	4.2263	-0.122584	0.998785	4.61683	1.70083	-2.916
P35268	RPL22	1.16968	1.49728	2.87597	3.34208	3.33123	1.80316		3.37246	4.71986	1.44174	-1.06366	2.48455	1.69931	-0.78524
P04233	CD74	3.94309	3.09192	4.04261	3.37686	3.42159	3.52209	1.97065	3.19361	1.69294			3.3203	1.69294	-1.62736
P10643	C7	0.339478	-0.17081	-0.130784	-0.677032	0.529671	0.99344	0.5243	-1.0357	2.11095	0.877848	2.0688	0.0465702	1.68587	1.6393
P49327	FASN	1.24457	0.704947	1.28331	1.05789	1.48159	0.903176	0.824971	0.990848	3.01629	1.45059	0.588042	1.06141	1.68497	0.62356
Q16775	HAGH	-2.91127	-3.71168	-2.80777	-2.73802	-6.47632	-2.07245		-2.43958	1.51724	1.81138	1.72553	-3.30816	1.68472	4.99288
P07311	ACYP1									0.321443	1.67403	3.04734		1.68094
Q5VW32	BROX	-2.93784	-3.48964		-2.85452	-3.45686		-1.72361	-2.60727	-0.292091	2.96227	2.3708	-2.84495	1.68032	4.52528
P33241	LSP1	1.82908	0.553717	1.45291	-2.32163	0.539478	1.22042	1.02406	0.537756	1.67537			0.604473	1.67537	1.07089
P30153	PPP2R1A	2.84622	3.15694	2.81473	3.02858	2.77044	3.01475	3.31529	2.95491	0.713511	2.04517	2.24994	2.98773	1.66954	-1.31819
P08697	SERPINF2	1.66498	0.853098	0.675953	0.515949	1.81112	2.13102	1.49021	-0.00454125	1.30264	1.00662	2.69537	1.14222	1.66821	0.525987
P62195	PSMC5	0.367971	0.667937	0.749179	0.700351	1.02229	0.190557	0.204932	1.09208	0.961383	2.07874	1.93448	0.624412	1.6582	1.03379
P09871	C1S	0.438741	-0.571005	-0.528709	-0.491122	1.68924	1.12782	1.07596	-1.47422	3.65564	0.436176	0.872278	0.158338	1.6547	1.49636
Q9NPJ3	ACOT13	-1.04795	-1.1034	-0.49467	-1.54061	-0.528044	-0.88471	-1.39728	-0.628791	1.6502			-0.953181	1.6502	2.60338
Q8WW12	PCNP								-4.38619	1.64884			-4.38619	1.64884	6.03503
Q14974	KPNB1	2.60281	2.64836	2.80477	2.04216	2.4642	3.01905	2.49615	2.59601	0.370807	2.26458	2.3073	2.58419	1.64756	-0.936623
P34896	SHMT1	-2.20783	-2.09481	-0.585523	-1.12086	-3.85999	-1.70496		-2.08456	1.64618			-1.95122	1.64618	3.5974
Q9NT62	ATG3	-0.215315	-1.36988	-0.985287	-0.442394	0.230874	0.0978435	-1.48984	-1.37086	2.00202	2.04792	0.880152	-0.693108	1.64336	2.33647
P14625	HSP90B1	3.79211	3.50535	4.3474	4.04533	4.48285	3.74357	3.54818	4.10553	5.02652	-0.16628	0.0507562	3.94629	1.637	-2.30929
Q13243	SRSF5									1.63543				1.63543
Q86TX2	ACOT1	-1.74078	-1.11925	-1.0577	-2.41167	-1.89177	-3.45592	-2.6768	-2.19742	1.62347			-2.06891	1.62347	3.69239
P07360	C8G	1.21156	1.355	0.965841	0.953697	1.93201	1.1913	0.4118	0.653184	0.13708	2.04697	2.68368	1.0843	1.62258	0.538279
Q00796	SORD	-1.04219	-0.0969266	0.511456	-0.236727	-0.0954736	-1.39464	-3.45736	0.0314214	-0.108231	2.85258	2.11025	-0.722555	1.6182	2.34075
P15153	RAC2	2.60228	2.21394	2.67053	2.04317	2.47081	2.89266	1.97754	2.06492	1.61641			2.36698	1.61641	-0.750575
P20339	RAB5A										1.66927	1.56132		1.6153
Q96HE7	ERO1A	0.17997	-1.08484	0.119843	-0.405405	0.140122	-0.0971144	0.35514	-0.664798	1.61416			-0.182136	1.61416	1.7963
P0DJI9	SAA2									1.6129				1.6129
Q8IWE2	FAM114A1	-2.22203	-1.17803	-1.39242	-1.52612	-0.674606	-2.22858		-1.81158	1.33613	1.88899		-1.5762	1.61256	3.18876
Q9BWD1	ACAT2	1.18401	0.74349	0.34599	0.552888	0.0461975	1.09895	1.23473	0.811419	0.73935	1.51234	2.5829	0.752209	1.61153	0.85932
P18124	RPL7	2.73136	2.73682	3.20719	3.17583	3.15128	2.41568	2.49134	3.11808	4.9623	-0.242379	0.110519	2.87845	1.61015	-1.2683
Q5XPI4	RNF123		-6.88609								1.59931	1.60945	-6.88609	1.60438	8.49047
Q08722	CD47	-2.25432	-1.16607	-3.43676	-1.62442	-1.9729			-1.72877	-0.121251	2.79948	2.13282	-2.03054	1.60368	3.63422
P62873	GNB1	4.02701	4.53002	4.12913	4.53547	4.27525	4.2368	4.04975	3.62084	2.43065	1.13936	1.23128	4.17553	1.60043	-2.5751
Q13867	BLMH	0.0122346	0.460029	0.176361	-0.0835671	-0.537554	0.638251	0.402044	0.156059		1.31289	1.88467	0.152982	1.59878	1.4458
P03897	MT-ND3	1.00508	0.72393	1.03929	1.49965	0.339249	1.24324		0.963515	1.74224		1.45132	0.973422	1.59678	0.623358
O00232	PSMD12	0.345878	0.442309	1.11135	0.119064	0.491931	0.838936	1.24076	0.902052	-0.0202207	2.5999	2.20472	0.686535	1.5948	0.908264
P01599	IGKV1-17		-0.408629	0.758461	-0.416076	0.198378		-1.05998	-0.313221	1.28663	1.23062	2.25062	-0.206844	1.58929	1.79613
Q96KP4	CNDP2	4.54645	3.97142	4.593	3.94886	3.837	4.59284	3.64983	4.16195	4.36119	0.323575	0.0599428	4.16267	1.58157	-2.5811
Q9BY44	EIF2A				-3.80749				-3.57838	0.381774	2.12401	2.23118	-3.69294	1.57899	5.27192
Q9H2K2	TNKS2										-1.60709	4.75407		1.57349
P31949	S100A11	7.32427	6.17683	7.31462	5.75592	6.19502	7.09614	7.46019	6.97502	6.68532	-0.694878	-1.2916	6.78725	1.56628	-5.22097
Q08380	LGALS3BP	-0.039777	1.28774	1.13239	-0.154195	0.292782	1.28533	0.657688	2.53676	0.694586	1.86098	2.13821	0.874839	1.5646	0.689756
Q96D96	HVCN1	-1.38034	-6.44746	-2.63822		-2.44037	-3.45151		-5.10879	1.56432			-3.57778	1.56432	5.14211
P12111	COL6A3	6.06536	6.32235	5.52938	6.07751	6.57621	6.33404	5.39999	5.65986	4.10266	1.71149	-1.1353	5.99559	1.55961	-4.43597
P13693	TPT1	3.53662	3.46887	3.86602	3.31214	3.54911	1.22503	0.761315	3.3636	1.3763	1.79148	1.49316	2.88534	1.55364	-1.33169
Q14444	CAPRIN1	-0.352755	-1.94412	-1.77536	-4.33645	-0.29146	-1.46603		-0.155135	1.55148			-1.47447	1.55148	3.02596
P45880	VDAC2	3.53908	3.76161	3.67016	4.33919	3.60718	3.70664	1.77885	3.71062	3.7408	-0.00192642	0.900802	3.51417	1.54656	-1.96761
P53396	ACLY	0.653479	0.782331	0.73437	0.628772	0.337016	0.458893	0.184883	0.80796	0.0786836	2.14237	2.41558	0.573463	1.54554	0.97208
P30613	PKLR		-4.03786	-4.96211		-3.31142	-3.0578		-3.54548	-2.02881	3.29988	3.35958	-3.78293	1.54355	5.32648
Q9H8H3	METTL7A	2.65976	2.49479	3.5202	3.36967	2.41641	3.33722	2.67737	2.37004	3.51572	0.751573	0.351003	2.85568	1.53943	-1.31625
Q9UKY7	CDV3	1.89904	1.41984	0.884786	-1.72129	1.14966	-0.335	-5.20299	1.41113	2.19187	0.856022	1.56915	-0.061851	1.53902	1.60087
P23396	RPS3	2.2386	2.44601	3.26778	2.86186	3.49465	2.116	2.02784	3.26542	4.20246	-0.266207	0.676433	2.71477	1.53756	-1.17721
Q00013	MPP1	0.248542	-1.75089	0.161879	-0.731681	-1.44726	-0.111854	1.20553	-0.69707	-0.912608	2.77088	2.7373	-0.39035	1.53186	1.92221
P13073	COX4I1	1.52552	1.33089	1.95365	1.56691	1.55556	1.71378	1.52324	1.63834	1.53096			1.60099	1.53096	-0.0700275
P01714	IGLV3-19					-5.95621				1.52941			-5.95621	1.52941	7.48562
P07988	SFTPB	5.22835	5.21221	5.00709	5.14627	5.18827	5.46475	4.8837	5.09839	1.07222	1.28924	2.22451	5.15363	1.52866	-3.62497
P61513	RPL37A		1.22233	1.20421	1.83629	1.30324	2.17731	1.18225	1.84839	2.12387	1.61925	0.842759	1.53915	1.52862	-0.0105213
P80723	BASP1	0.828753	-0.241527	0.862216	-1.63677	0.782473	-0.269065	-2.45399	0.739493	4.57319	-0.131913	0.140379	-0.173551	1.52722	1.70077
Q9NRV9	HEBP1	2.11452	2.26977	2.32139	1.84589	1.17448	2.17122	1.69878	1.90477	-0.571039	2.36271	2.78415	1.9376	1.52527	-0.412332
Q15257	PTPA	1.06231	1.27779	0.593759	1.37095	0.997465	1.02558	0.613093	1.3336	-0.700873	2.48989	2.75565	1.03432	1.51489	0.48057
Q9GZP4	PITHD1	0.812259	0.0425995	0.855001	-0.0855568	-0.125522	1.17192	0.872949	-0.115892	-1.38354	3.04059	2.88238	0.42847	1.51314	1.08467
Q9BWJ5	SF3B5									1.50966				1.50966
P62333	PSMC6	1.29067	1.23742	1.61711	0.975332	1.25555	1.44456	1.51023	1.38282	-0.637637	2.88775	2.26805	1.33921	1.50605	0.166843
P07437	TUBB	4.36866	4.57591	4.27008	4.32976	4.06195	4.39302	4.22242	4.17483	4.24979	0.801037	-0.549171	4.29958	1.50055	-2.79903
Q6XQN6	NAPRT	1.88834	1.05458	0.451183	0.531628	1.83307	0.908632	-0.735291	1.55881	-0.594493	2.29895	2.78446	0.936367	1.49631	0.559941
Q9H0N5	PCBD2						-2.18202				1.5851	1.40541	-2.18202	1.49526	3.67728
P07357	C8A	-1.38293	-1.02177	-3.17504	-1.80414	-0.713566	-0.843751	-0.290094	-3.39157	3.58051	0.118663	0.784562	-1.57786	1.49458	3.07244
P22352	GPX3	2.93941	2.90262	2.15596	3.35068	4.15397	2.53147	2.38322	2.66361	3.22256	0.911813	0.330671	2.88512	1.48835	-1.39677
P61353	RPL27	3.118	2.86786	2.7273	3.04424	3.01135	2.65602	0.25822	3.06054	2.51135	1.26622	0.68481	2.59294	1.48746	-1.10548
P04004	VTN	4.52432	4.77513	4.18389	4.57843	5.10733	5.02646	5.39254	4.66794	3.28889	0.115228	1.05223	4.782	1.48545	-3.29655
P19827	ITIH1	2.98858	2.04048	1.93995	2.14614	3.10638	3.65205	3.36628	1.8619	1.65475	0.507087	2.29382	2.63772	1.48522	-1.1525
P26368	U2AF2	0.598204	-0.20892	1.03656	1.00316	-0.560685	0.755299	-0.951199	1.24649			1.47713	0.364864	1.47713	1.11227
O14936	CASK	-5.69622	-4.58259	-4.1227	-3.76719	-3.26398	-5.58172		-3.04419	1.24842		1.70229	-4.29408	1.47535	5.76944
P26038	MSN	5.54185	5.76157	5.21391	4.93438	5.18077	5.43274	4.9706	5.32277	3.40091	-0.0472748	1.07122	5.29482	1.47495	-3.81987
Q8IVI9	NOSTRIN	-3.77581	-1.44973	-2.45804	-2.21433	-1.85314	-5.96483	-5.56155	-3.56336	1.46977			-3.3551	1.46977	4.82487
P39748	FEN1	-3.01128	-4.43312	-3.55208	-4.23737	-4.06691	-3.32026		-4.32578	1.46428			-3.84954	1.46428	5.31382
P50053	KHK									1.46158				1.46158
Q99584	S100A13		-0.232175	0.285634	0.448493	0.869941			1.0315	1.45825			0.480679	1.45825	0.977575
A0A0A0MS14	IGHV1-45									1.45765				1.45765
P51888	PRELP	4.92753	5.17618	4.12338	5.15244	5.69412	4.48611	3.72104	4.25773	2.95113	2.26036	-0.864534	4.69232	1.44899	-3.24333
P28072	PSMB6			-2.86701		-0.34381	-1.3351	-0.285058	-1.95554	2.06841	1.61676	0.654772	-1.3573	1.44665	2.80395
O75935	DCTN3	-0.652659	-0.914293	-1.26597	-0.797194	-1.80227	-0.580149	-0.420218	-1.37291	0.980776	1.57645	1.76804	-0.975707	1.44175	2.41746
A0A0B4J1X5	IGHV3-74	1.96831	2.41346	3.47931	1.59694	3.71811			2.10585	3.68735	0.372811	0.260608	2.547	1.44026	-1.10674
O00585	CCL21									1.43919				1.43919
P18206	VCL	3.58444	4.15061	3.57747	4.01438	3.79485	4.14263	3.76042	3.65288	3.9551	0.195526	0.165516	3.83471	1.43871	-2.396
Q8NFJ5	GPRC5A	4.44186	5.35091	3.34437	5.29301	4.14058	4.67566	3.96422	4.47079	1.4386			4.46017	1.4386	-3.02158
Q92905	COPS5	-0.899575	-0.753782	0.821816	0.170543	0.319393	0.0042153	0.192274	0.305186		1.76202	1.11278	0.0200089	1.4374	1.41739
Q8WZA0	LZIC	-1.31847		-2.03631	-0.856971	0.224631	0.277287	-1.4392	-0.312576		1.06855	1.80461	-0.780231	1.43658	2.21681
Q05682	CALD1	2.71332	3.00571	2.74082	2.6818	3.53075	3.31836	2.29227	2.67499	3.78376	0.531518	-0.0160371	2.86975	1.43308	-1.43667
P52272	HNRNPM	2.42247	2.68257	2.91984	2.69707	2.4058	2.56425	1.7866	2.69094	2.85499	0.948534	0.490786	2.52119	1.43144	-1.08975
P28482	MAPK1	1.50045	1.85935	1.82155	2.08646	1.65309	2.63192	1.09643	1.71929	1.29049	1.52079	1.47665	1.79607	1.42931	-0.366758
P05198	EIF2S1	0.898801	0.711573	1.01903	0.256914	0.216402	0.936785	1.67165	0.970781	2.43703	0.864388	0.985849	0.835242	1.42909	0.593847
P06730	EIF4E	-1.36068	-0.512224	0.550341	0.431685	0.201393	-1.13336		0.776813	0.274982	2.06043	1.92146	-0.149433	1.41896	1.56839
O15258	RER1	0.571426	0.458098	1.01372	0.194426	1.25488	-0.804395		1.42656	0.682665		2.1527	0.587816	1.41768	0.829866
P61165	TMEM258	2.48466	2.62767	2.76129	2.02683	1.99201	1.33446		1.55964	3.82178		-0.999883	2.11237	1.41095	-0.701416
Q13561	DCTN2	2.5168	2.48933	2.47143	2.69803	2.41027	2.71277	2.00521	2.18769	-0.565514	2.75351	2.03801	2.43644	1.40867	-1.02777
A0A0C4DH36	IGHV3-38									1.4047				1.4047
Q9Y241	HIGD1A									1.27921	2.17617	0.745641		1.40034
O14732	IMPA2									1.77622	1.37602	1.04151		1.39791
P23083	IGHV1-2			1.57178						1.23537	1.10439	1.84836	1.57178	1.39604	-0.175744
Q6UWP8	SBSN										1.00671	1.7648		1.38575
O14744	PRMT5	-2.17074	-1.94623	-2.32942	-3.23173	-3.81066	-6.78659	-3.37066	-2.37518	0.856632	1.78756	1.50238	-3.25265	1.38219	4.63484
P22307	SCP2	1.27299	1.06717	1.67115	0.637694	0.698221	0.310707	-0.291566	1.57787	1.37713			0.86803	1.37713	0.509102
Q9ULA0	DNPEP	0.431362	1.56657	0.94924	1.55525	1.28164	1.1483	-1.68634	0.553214	1.13055	1.44247	1.55608	0.724905	1.37637	0.651462
P47929	LGALS7										4.24018	-1.48976		1.37521
P20340	RAB6A	0.718869	1.9505	1.62137	2.2417	2.19024	0.14561	-1.42899	2.45822	1.37402			1.23719	1.37402	0.136834
P0DP04	IGHV3-43D	0.36966	-0.733219	0.317365		1.03344	-0.0518493		-2.41728	6.861	-1.24615	-1.50999	-0.24698	1.36829	1.61527
Q9BSL1	UBAC1	-4.19218	-6.18559	-6.98049	-7.00712		-5.36363	-2.18111	-6.24442		1.44721	1.2883	-5.45065	1.36776	6.81841
Q00765	REEP5		-3.30384	-3.98349		-3.43897			-2.98417	1.36625			-3.42762	1.36625	4.79387
P12429	ANXA3	4.46231	5.39344	2.95784	5.15939	4.37885	5.0547	4.05537	4.79133	2.34744	1.03988	0.67514	4.53165	1.35416	-3.1775
Q6B0K9	HBM										0.982257	1.71977		1.35102
P08246	ELANE		0.397141	-1.64456		-1.58621	0.595241	2.91425	-2.37872	1.34772			-0.283811	1.34772	1.63153
Q9NTK5	OLA1	-1.18324	0.0244214	-0.00982187	-0.359979	-0.39505	-0.498655	0.504504	-0.432524	0.509032	1.64766	1.8861	-0.293793	1.3476	1.64139
P48643	CCT5	1.16925	1.67363	1.68684	1.43635	1.55469	1.62176	1.7088	1.71755	-1.67538	2.81683	2.88796	1.57111	1.34314	-0.227973
Q9NVJ2	ARL8B	-3.82538	-4.14634	-2.84939	-1.96647	-3.53358	-3.9292		-2.4249	1.34144			-3.23932	1.34144	4.58076
Q9UHV9	PFDN2	0.514961	1.02266	0.81187	0.991807	1.27768	-1.22264	0.519991	0.428326	-0.36923	2.15066	2.2417	0.543081	1.34104	0.797964
P01742	IGHV1-69									1.22419	0.355508	2.44241		1.3407
P01764	IGHV3-23		-3.19208	-0.455477		-1.06315			-3.36262	6.38602	-2.41315	0.0378346	-2.01833	1.3369	3.35523
Q687X5	STEAP4		-1.46991	-0.55572	-0.898148	-0.539184	-3.74262	-5.13497	-0.552459	1.32905			-1.84186	1.32905	3.1709
O15400	STX7	1.26032	1.12487	0.0354672	1.57812	0.35926	0.96541	1.57292	1.41031	1.64319	1.0245	1.31927	1.03834	1.32899	0.29065
P26641	EEF1G	1.48575	1.3768	1.79359	1.34102	1.58557	1.38027	2.01821	2.0309	2.25893	1.55539	0.15693	1.62652	1.32375	-0.302764
O00592	PODXL	-5.05117	-4.06639							1.32218			-4.55878	1.32218	5.88096
Q9NR45	NANS	1.46777	1.464	2.53473	1.83212	2.13319	1.13486	0.850792	2.05121	1.25561	1.34161	1.36834	1.68358	1.32185	-0.361732
P01034	CST3	0.841252	0.704197	0.675895	0.461119	1.454	0.799939	-0.815911	0.798505	0.841125	-0.0970097	3.21825	0.614874	1.32079	0.705913
P61163	ACTR1A	1.59725	1.86765	1.5201	1.76708	1.51294	1.8623	1.90217	1.33576	0.82314	1.38474	1.74652	1.67066	1.31814	-0.35252
P38606	ATP6V1A	2.96495	1.9386	2.98482	1.7036	2.07129	2.18406	2.41717	1.96436	0.908704	1.55629	1.48242	2.27861	1.3158	-0.962801
Q15293	RCN1	1.79139	1.31895	1.74054	2.04942	2.2324	1.72131	1.22713	1.98348	1.30797			1.75808	1.30797	-0.450109
O00567	NOP56	-0.345563	-0.86119	0.200003	0.0541046	-0.219317	-1.16523	-0.229335	0.0188594	1.30705			-0.318458	1.30705	1.6255
P68402	PAFAH1B2	1.38113	1.28411	1.30049	0.986555	1.53468	1.93642	2.92544	0.73643	0.14133	2.65678	1.10679	1.51066	1.30163	-0.209023
Q13200	PSMD2	-0.0411957	-0.342204	0.224423	-0.408896	-0.182861	-0.139744	-0.780637	0.290991	1.24288	1.4785	1.18205	-0.172516	1.30114	1.47366
P21397	MAOA	1.77911	2.39404	1.64435	2.45187	2.10373	2.10443	1.03492	1.72286	1.29968			1.90441	1.29968	-0.604728
Q9GZT8	NIF3L1	-1.91697	-0.939623	-0.92049	-1.32665	-0.986499	-1.39811	-1.84725	-0.631793	-3.18887	3.59754	3.47415	-1.24592	1.29427	2.5402
P84098	RPL19	3.20671	-0.0738739	0.33516	2.46378	2.6869	2.13667	2.46161	2.67713	1.20157	1.27708	1.39902	1.98676	1.29256	-0.694202
P12829	MYL4									-0.767286	1.0516	3.58961		1.29131
P55263	ADK	0.188609	-0.574255	0.965123	-0.0398853	0.688464	-0.119029	-0.354788	0.986995		1.06564	1.51304	0.217654	1.28934	1.07169
Q15631	TSN	2.23083	2.04691	2.20182	1.73024	1.20025	2.22091	1.07053	2.33912	-0.217086	1.97184	2.10672	1.88008	1.28716	-0.592918
Q9UKV8	AGO2	-4.95132	-1.14313	-2.24317	-1.53765	-1.62891	-1.05057	-1.60971	-1.29968		1.38486	1.17684	-1.93302	1.28085	3.21386
Q96FJ2	DYNLL2	0.351772	1.3744	1.06386	1.82919	1.43479	0.853027	0.281672	1.47305	-1.07877	2.99884	1.92189	1.08272	1.28065	0.197934
Q32MZ4	LRRFIP1	-0.52116	-0.669834	-0.843057	-1.09235	-1.06081	-0.788186	-2.93164	-0.176152	0.937665	0.748038	2.15529	-1.0104	1.28033	2.29073
Q15843	NEDD8	3.65765	3.02413	3.19316	2.79491	3.13254	1.86762	3.55879	2.73078		0.507623	2.04128	2.99495	1.27445	-1.72049
P59827	BPIFB4											1.2738		1.2738
Q99733	NAP1L4	1.40107	0.945983	1.79608	1.02022	0.678801	0.988998	1.35166	1.39346	-1.01761	2.40921	2.40024	1.19703	1.26395	0.0669107
P61019	RAB2A	2.64645	2.8567	2.58597	1.90644	2.32279	1.96001	1.53298	2.57979	2.44524	0.270783	1.06572	2.29889	1.26058	-1.03831
P38117	ETFB	1.81374	0.169791	0.9918	0.939499	1.05927	1.98301	1.73718	1.46476	1.25554			1.26988	1.25554	-0.0143401
P20774	OGN	5.26251	6.01452	4.04559	5.43091	5.89182	4.97887	4.07197	4.41989	3.39256	2.36008	-1.99813	5.01451	1.2515	-3.76301
P49247	RPIA	-0.638257	-1.16818	-0.98538	-1.91623	-1.27581	0.186785	0.586036	-0.143141	-2.12524	2.96504	2.89927	-0.669272	1.24636	1.91563
Q9NYL9	TMOD3	2.2309	2.28036	2.11313	2.63763	2.30285	2.18474	1.8897	2.23933	5.96087	-1.09994	-1.13114	2.23483	1.24327	-0.991565
Q9UNS2	COPS3	1.3093	1.03908	0.920277	1.1739	0.825486	0.822561	1.26093	0.759589	-1.80761	2.95038	2.58506	1.01389	1.24261	0.228719
Q9UKK9	NUDT5	-0.325405	0.980021	1.03611	1.17297	0.683181	0.722815		0.521331	0.676822	1.824	1.22522	0.684432	1.24201	0.557583
P12081	HARS	-0.882442	0.419785	0.914463	1.06264	1.56524	0.0177445		1.20503	0.673605	1.4847	1.55846	0.614637	1.23892	0.624283
P10809	HSPD1	3.71701	3.42441	4.05616	3.4997	3.54205	3.44684	3.43568	3.79405	4.44467	-0.65657	-0.0721039	3.61449	1.23867	-2.37582
P67775	PPP2CA	2.70341	2.77534	2.92481	2.98849	2.51686	3.45156	3.05622	2.44278	-0.372363	1.77961	2.29587	2.85743	1.23437	-1.62306
O95747	OXSR1	-0.875245	-0.917583	-0.982654	-0.469815	-0.672101	-0.487427	-1.93701	-0.597582	-0.876307	2.13689	2.44183	-0.867427	1.23414	2.10156
P43490	NAMPT	2.20386	1.45529	2.01874	1.80903	2.19669	1.64918	1.79851	2.11085	3.64487	0.31808	-0.278668	1.90527	1.2281	-0.677173
P02144	MB	-0.778249	1.20087		2.03505	-4.25474	1.64064			-0.875359	-0.92522	5.47958	-0.0312853	1.22633	1.25762
Q15691	MAPRE1	-0.180579	1.51177	1.0487	1.03276	0.146712	0.840429	-0.0539404	0.834808	1.63446	1.01078	1.02836	0.647583	1.22453	0.576952
P62241	RPS8	4.31913	3.85021	4.33634	4.12264	4.24751	4.14539	3.24578	4.24583	3.6983	0.421614	-0.450086	4.0641	1.22327	-2.84083
Q8N6L1	KRTCAP2									1.22153				1.22153
P16949	STMN1		-0.711964	-2.29795	-1.04851	-0.780565			-0.142237	1.55805	1.21707	0.886827	-0.996245	1.22065	2.21689
O75891	ALDH1L1									2.96248	-0.522204			1.22014
Q01658	DR1									1.21615				1.21615
P62829	RPL23	3.06957	3.37966	4.05924	3.97725	3.62753	3.86815	3.45426	3.86734	1.64226	0.777936		3.66288	1.2101	-2.45278
Q9UNM6	PSMD13	0.171763	0.371625	0.463451	-1.15788	0.531513	0.220715	0.346007	0.00849688	-1.18405	2.42187	2.36674	0.119461	1.20152	1.08206
Q30154	HLA-DRB5	4.43233	2.91313	3.4957	2.58096	1.88608	2.54666	-0.121711	3.87141	1.19369			2.70057	1.19369	-1.50688
O43504	LAMTOR5	3.07228	2.42145	2.99183	2.66747	0.468113	2.5051	2.04449	2.93365	-1.08132	2.69611	1.95358	2.38805	1.18946	-1.19859
P48059	LIMS1	1.38335	1.93091	2.13542	2.41046	1.36654	1.51496	0.978504	1.99229	1.18773			1.71405	1.18773	-0.526324
Q8TD06	AGR3	-1.06315	1.29369	1.40299	1.6542	0.979102	1.5049		2.25447	1.18352			1.1466	1.18352	0.0369157
P63244	RACK1	3.57951	3.64747	4.07997	3.89727	3.91432	3.24137	2.70893	4.13071	3.53837	0.873114	-0.86397	3.64995	1.1825	-2.46744
P35613	BSG	-0.637608	-1.11451	-0.675752	-0.338533	-2.452	-0.125182	0.522177	-1.23094	-1.5633	2.61318	2.47551	-0.756544	1.17513	1.93168
P27695	APEX1	2.77616	2.75424	3.27646	2.61373	2.9615	2.95242	2.95211	1.93851	1.17506			2.77814	1.17506	-1.60308
Q96G03	PGM2	1.34004	1.35316	1.8046	1.24939	1.31978	1.00867	0.952736	1.4229	0.0387393	1.84294	1.63261	1.30641	1.17143	-0.13498
Q9P0S3	ORMDL1		-3.22394		-2.40323				-0.503003	1.16382			-2.04339	1.16382	3.20721
Q8IVN3	MUSTN1									1.16131				1.16131
P54577	YARS	-3.3005	-2.29966	-1.05653	-1.16213	-1.26644	-2.8656		-0.88061	0.785202	1.42909	1.26438	-1.83307	1.15956	2.99263
P59998	ARPC4	4.08938	3.85158	4.02994	3.90689	3.94313	3.77763	3.60247	3.76335	2.17749	0.871001	0.428632	3.87055	1.15904	-2.71151
Q9NZZ3	CHMP5	0.945107	1.41194	1.45708	1.31842	1.09708	1.04433	-0.502572	0.751646	0.735358	1.60933	1.12654	0.940379	1.15708	0.216696
P05156	CFI	0.456407	0.376804	0.440498	0.660544	1.55086	1.83271	0.722905	0.102495	2.26036	0.157112	1.05235	0.767903	1.15661	0.388705
Q13637	RAB32	-0.88327	-2.34825	-0.975516	-3.26016	-3.52687			-1.38742	2.04912	0.230467		-2.06358	1.13979	3.20338
Q9BX97	PLVAP	-2.78715	-2.25116	-1.54822	-1.53259	-0.184646	-1.42157	-2.56473		1.12756			-1.75572	1.12756	2.88328
P49588	AARS1									1.36564	1.11888	0.891394		1.1253
P30040	ERP29	2.42157	2.53979	3.07297	2.90797	2.24111	2.24775	1.34609	2.33387	3.12341	0.312593	-0.0730556	2.38889	1.12098	-1.26791
P60059	SEC61G	2.50809	1.7802	2.93569	2.71262	2.97966	2.63784	2.8354	2.59556	4.30303	-0.372744	-0.580637	2.62313	1.11655	-1.50658
P23142	FBLN1	2.9495	3.42777	2.42799	3.36054	3.52875	2.48898	2.4846	2.57521	2.73016	0.447786	0.170135	2.90542	1.11603	-1.78939
P31943	HNRNPH1	3.936	3.73971	4.27322	4.19126	3.8786	4.00397	4.01287	4.0306	1.36226	1.43455	0.545588	4.00828	1.11413	-2.89415
Q9Y4E8	USP15	-1.73468	-2.8832	-2.85695	-3.89869	-6.65807	-0.464106	-1.44457	-3.85225	0.177853	1.59538	1.54179	-2.97407	1.10501	4.07907
P48637	GSS	0.778714	0.60584	0.735212	0.144444	0.142419	0.5763	-3.05357	-0.369627	-0.52308	2.22982	1.60388	-0.055034	1.10354	1.15857
P01903	HLA-DRA	7.06126	5.93334	6.79713	6.27805	5.95086	5.93877	5.04785	6.66385	1.0984			6.20889	1.0984	-5.11049
Q9H257	CARD9				-5.54135		-7.29887			1.09768			-6.42011	1.09768	7.51779
Q15113	PCOLCE		-1.86569	-2.61707	-2.33117	-2.37635			-3.59357	1.09652			-2.55677	1.09652	3.65329
Q99536	VAT1	5.4542	5.50989	5.95871	5.22028	4.87224	5.20884	4.41399	5.13988	3.2811	0.668494	-0.661486	5.22225	1.09604	-4.12622
P63000	RAC1	3.93214	4.34074	4.19413	4.43254	3.90028	3.40343	1.81875	4.13619	4.39743	0.388906	-1.50035	3.76978	1.09533	-2.67444
Q5JS54	PSMG4											1.09024		1.09024
O95633	FSTL3									1.08698				1.08698
Q7Z4W1	DCXR	1.31227	0.704756	0.54999	1.16695	0.379269	0.365515	0.166086	0.536495	-1.36531	2.2061	2.4139	0.647666	1.08489	0.437228
Q01130	SRSF2	2.18479	2.721	2.47933	2.18872	2.39973	2.86518	2.75931	2.24678	1.99078	0.935837	0.312145	2.48061	1.07959	-1.40102
P46783	RPS10	2.14792	1.99909	2.65109	2.35744	2.54703	1.85739	2.31223	2.7378	-0.876196	1.72558	2.37983	2.32625	1.0764	-1.24984
Q9HD89	RETN	-1.48502	-1.43326			-0.560307				3.81381	0.199728	-0.788034	-1.15953	1.07517	2.2347
P61006	RAB8A	-0.208923	-0.535155	0.736335	-1.73667	-0.806746	0.161349	-2.29508	-0.777705	1.6198	1.16586	0.434763	-0.682824	1.07347	1.7563
P62910	RPL32	-1.26985	-0.619873	-1.35663	0.00121133	-0.432296	-0.00831191	-5.70524	-0.19842	1.07198			-1.19868	1.07198	2.27066
Q5T5C0	STXBP5									1.07015				1.07015
Q9UI14	RABAC1									1.06462				1.06462
P60953	CDC42	4.05494	4.25052	3.74101	3.90547	3.68941	4.2948	4.2261	3.28858	2.43878	-0.0475752	0.793452	3.93135	1.06155	-2.8698
Q9Y3E0	GOLT1B			-1.93842	-3.6969				-2.08607	2.14064		-0.0212858	-2.5738	1.05968	3.63347
Q92859	NEO1		-4.52072	-3.71681						1.05721			-4.11876	1.05721	5.17597
P00403	MT-CO2	3.88602	3.69456	3.21625	2.85197	3.42563	4.01513	3.42499	3.85887	1.40611	0.157514	1.60506	3.54668	1.05623	-2.49045
Q8N5G0	SMIM20									1.05481				1.05481
P68036	UBE2L3	3.62185	3.54289	3.41116	3.09871	2.41965	2.99977	2.56654	2.92199	-2.17723	2.34934	2.99	3.07282	1.05404	-2.01878
Q00577	PURA	1.85866	2.42256	2.04937	2.30893	2.70255	1.56202	0.400938	1.97496		0.693297	1.40567	1.91	1.04948	-0.860514
P16930	FAH	0.625264	0.221837	1.00653	-0.398897	-0.0930431	0.737663	1.19481	-0.326072	3.18387	-0.180647	0.145106	0.371011	1.04944	0.678432
Q9NQR4	NIT2	-1.35419	-0.113637	-0.26937	0.0659789	-1.17252	0.541892	-1.19809	-0.597913	1.86873	1.24655	0.0315052	-0.512231	1.04893	1.56116
P53602	MVD								-3.83067	-0.530168	2.0538	1.61787	-3.83067	1.04717	4.87784
Q6EEV6	SUMO4									5.08251	-0.518582	-1.42323		1.0469
Q14103	HNRNPD	2.77733	2.83213	3.36624	2.90686	3.43731	2.28827	1.241	3.14083	2.94561	0.341603	-0.149869	2.74875	1.04578	-1.70296
P18859	ATP5PF	3.71767	3.49488	3.91411	3.68224	4.04697	3.71085	3.06672	4.08707	1.85138	0.55201	0.731962	3.71506	1.04512	-2.66995
P21281	ATP6V1B2	3.00949	1.66717	2.72497	2.01559	2.78018	1.66722	2.2756	2.14213	1.2573	1.26411	0.606599	2.28529	1.04267	-1.24262
P25685	DNAJB1	1.15751	0.54002	-0.505574	0.949925	0.206154	-0.837163	0.378931	0.779075	1.81573	1.39514	-0.083351	0.33361	1.0425	0.708895
P01743	IGHV1-46			0.435376	1.09691	0.232021			0.141721	1.03011			0.476508	1.03011	0.553597
P53597	SUCLG1	0.912006	0.755393	0.384797	0.436662	1.02688	0.55866	-0.820761	1.1433	1.02761			0.549617	1.02761	0.477988
P40429	RPL13A	2.54599	1.50519	2.85397	2.8037	2.17562	2.40387	2.3819	2.9359	4.14894	0.00477417	-1.07891	2.45077	1.02493	-1.42583
P12109	COL6A1	7.03062	7.31426	6.50103	7.05274	7.36519	7.27245	5.98946	6.56827	2.56623	1.1796	-0.67143	6.88675	1.0248	-5.86195
O43866	CD5L	-2.17813	-1.51241	-0.0808099	-1.40516	-0.0478584	0.613101	0.401361	-1.30946	2.21203	-0.421286	1.25326	-0.689921	1.01467	1.70459
P18085	ARF4	0.980704	1.89379	2.60764	1.69099	2.72066	1.23581	1.02737	2.02836	3.62355	-0.487114	-0.0994005	1.77316	1.01234	-0.760821
Q8NFU3	TSTD1	0.293261	0.509344	-0.671839	-0.808424	-0.677424	-0.612469		-0.55302	1.00546			-0.360082	1.00546	1.36554
Q9BZQ8	NIBAN1	-1.99003	-0.962614	-0.238835	-0.499277	-0.252052	-0.786248	-1.59666	-0.349789	1.00298			-0.834437	1.00298	1.83742
O75787	ATP6AP2									1.00034				1.00034
P19823	ITIH2	2.69367	1.66553	1.88333	1.80784	2.73807	3.33419	2.6306	1.63905	1.40796	0.137447	1.44805	2.29904	0.997818	-1.30122
P12273	PIP									2.58563	0.781477	-0.397751		0.989784
Q9UBI6	GNG12	-1.33448	0.212345	0.186805	1.61526		3.27481	2.60547	0.140408	1.82346	0.146208		0.957231	0.984834	0.0276023
P17980	PSMC3	1.69719	0.88346	1.89015	1.6537	1.39657	1.91532	1.57745	1.96436	-2.16391	2.23836	2.87827	1.62228	0.984241	-0.638034
O76003	GLRX3	0.107112	-0.867965	0.460567	-0.964134	-0.551492	-2.31303	0.727013	0.0925135	-0.0205894	1.44714	1.51396	-0.413677	0.98017	1.39385
Q9Y5L4	TIMM13	1.28935	0.853818	1.38494	1.0742	1.25529	-0.379248	0.668056	2.01139	0.97453			1.01972	0.97453	-0.0451932
Q86X55	CARM1		-1.81207	-2.05095				-1.40625		-1.90662	2.47128	2.35317	-1.75643	0.972612	2.72904
Q93088	BHMT									3.36844		-1.42549		0.971472
P25325	MPST	1.0878	1.52503	1.35182	1.6785	0.819412	2.14423	2.33148	1.5137	-0.435892	1.55549	1.78286	1.5565	0.967487	-0.58901
Q15366	PCBP2	2.11556	2.07442	2.12346	1.1419	2.44213	2.22697	2.48029	2.46055	1.64454	0.683194	0.574031	2.13316	0.967254	-1.16591
P55036	PSMD4	0.00410039	0.437513	0.507501	0.342933	0.204596	0.533193	-0.00836122	0.390299	-0.646708	2.11677	1.40292	0.301472	0.95766	0.656188
O43169	CYB5B	2.11497	2.33806	1.9352	2.39419	1.85893	2.04926	1.59363	2.2941	2.38518	0.418678	0.0672526	2.07229	0.957037	-1.11526
P29590	PML	-1.14442	-0.405454	-0.655408	-0.390605	-0.854998	-0.77507	-0.798914	-0.72506	0.951965			-0.718742	0.951965	1.67071
P22792	CPN2	-1.60616	-2.59762	-2.95831	-3.58259	-0.862966	0.268279	0.170789	-3.1468	1.05464	0.586836	1.21156	-1.78942	0.95101	2.74043
P25189	MPZ									2.56669	-0.677134			0.944778
Q15370	ELOB	0.589639	0.531026	0.151779	0.754031	0.455891	-0.716686	0.72215	1.24994	0.739661	1.06216	1.02963	0.467221	0.943817	0.476596
Q8WVJ2	NUDCD2		-1.65763	-3.07099	-0.80005				0.224634		1.36543	0.503035	-1.32601	0.934234	2.26024
O43242	PSMD3	-0.720337	-0.209943	-0.940481	-2.31163	-0.1785	-0.503588	-1.66315	-1.4192	-0.950174	2.02193	1.72965	-0.993355	0.933801	1.92716
Q9NY33	DPP3	-1.59362	-1.16894	-0.717897	-0.781162	-1.48231	-0.341512	-0.417518	-0.599774	0.0650304	1.44576	1.28008	-0.88784	0.93029	1.81813
O14737	PDCD5	1.25751	1.05658	1.12169	1.07345	1.32798	1.70822	0.445389	1.47659	-0.764778	1.83181	1.72122	1.18342	0.92942	-0.254005
P46109	CRKL	0.937338	0.685954	0.571089	1.44212	0.674508	1.40728	-0.0808225	1.41278	-0.138262	1.38253	1.53329	0.88128	0.925851	0.0445711
O00264	PGRMC1	2.15268	2.59355	2.11426	2.19169	2.31971	2.46491	-1.91662	2.90258	0.923558			1.85285	0.923558	-0.929288
P00736	C1R	-0.0170059	-0.0681065	-0.467928	-0.756297	1.18792	1.03459	1.20475	-0.815854	1.80314	0.177854	0.788979	0.162758	0.923324	0.760566
A0A0C4DH29	IGHV1-3									2	0.847117	-0.0835403		0.921192
Q08830	FGL1		-1.79049	-2.36701	-2.16827	-1.07405			-1.75748		0.687461	1.14438	-1.83146	0.91592	2.74738
P10124	SRGN									0.907097				0.907097
P14902	IDO1									0.905516				0.905516
P14868	DARS1									-0.508144	1.93947	1.28465		0.905328
Q9Y3C6	PPIL1									0.49354	1.04219	1.14991		0.895213
P39687	ANP32A	3.39499	3.24056	3.59636	3.37676	3.36676	3.48016	3.34233	3.55943	3.17573	0.265781	-0.756216	3.41967	0.895098	-2.52457
Q92629	SGCD	-1.74486	-1.31563	-1.59735	-2.00017		-1.08482		-1.65474		0.892697		-1.56626	0.892697	2.45896
O00410	IPO5	0.177334	-0.113046	0.383203	-0.0170003	-0.153925	0.206621	0.163594	0.269058	-0.673514	1.63346	1.71529	0.11448	0.891743	0.777263
Q96N66	MBOAT7	0.0510243	0.341609	0.477646	0.417706	-0.251556	0.446754	-2.07333	0.0918729	0.878384			-0.0622846	0.878384	0.940668
P39060	COL18A1	1.30567	1.73009	1.29278	1.47783	1.78158	0.733289	1.17264	1.39409	0.874592			1.361	0.874592	-0.486404
Q9Y230	RUVBL2	-1.79318	-0.685693	0.252581	0.0276831	-0.598445	-1.22454	-1.62859	0.192177	0.327282	1.2675	0.996194	-0.682251	0.863657	1.54591
Q09028	RBBP4	0.67357	0.631901	1.4598	1.19795	1.16822	0.981623	0.419596	1.02548	0.301682	1.9367	0.350594	0.944767	0.862994	-0.0817735
P38646	HSPA9	1.84113	1.79204	2.45056	2.2333	2.18693	1.51916	1.21101	2.47571	3.05734	-0.08649	-0.393825	1.96373	0.859008	-1.10472
P06737	PYGL	-0.349849	-0.456816	-0.507432	-1.09713	-1.16136	-1.55132	-1.08401	-0.901173	-0.460205	1.72304	1.31075	-0.888636	0.857861	1.7465
Q96GG9	DCUN1D1		-1.74373	-0.646019	-1.91171	-1.05181	-0.231523	-0.23514			0.523088	1.15231	-0.969988	0.8377	1.80769
P31150	GDI1	1.79583	2.15691	1.88902	2.28992	2.14542	2.20244	1.49607	2.00956	-0.00160567	1.44181	1.06642	1.99815	0.835543	-1.1626
P13639	EEF2	3.02494	2.82249	3.73662	3.1965	2.92734	2.83678	3.09229	3.54843	2.83036	-0.140522	-0.184831	3.14817	0.835003	-2.31317
O75083	WDR1	3.74747	3.38836	3.93239	3.33077	3.69917	3.64798	3.19243	3.24182	0.616582	1.51169	0.375421	3.52255	0.834563	-2.68799
P27449	ATP6V0C	2.71786	2.925	3.98971	3.18944	2.7084	1.41326		3.80826	0.000842369	1.66686		2.96456	0.833852	-2.13071
P61201	COPS2	-1.05386	-0.340226	-0.0116577	-0.00890116	-0.11517		-2.98389	-0.11019	-0.524727	1.71043	1.31445	-0.660556	0.833385	1.49394
Q6NZI2	CAVIN1	5.47965	6.59224	4.87878	6.39005	5.36603	6.25348	5.37173	5.90291	3.4053	-0.191535	-0.713868	5.77936	0.833298	-4.94606
P61106	RAB14	3.67222	3.71416	3.58067	3.86725	3.24605	3.28132	2.94677	3.60932	-0.280206	1.44051	1.33371	3.48972	0.83134	-2.65838
P53634	CTSC	1.99624	0.859279	2.19959	1.40825	1.2741	1.21223	2.46644	1.98279	0.827478			1.67487	0.827478	-0.847387
Q9BXN1	ASPN	2.62367	2.8848	1.42299	0.151993	3.03642	2.96502	1.4735	0.665049	0.393275	1.26005		1.90293	0.82666	-1.07627
Q9H098	FAM107B			-4.03764						0.82477			-4.03764	0.82477	4.86241
Q16795	NDUFA9	0.00147492	-0.515494	0.360656	0.353436	0.845076	1.14645	-0.548973	0.390736	1.0101	0.577247	0.881454	0.25417	0.822932	0.568762
Q9BT73	PSMG3									-0.517949	1.41311	1.56389		0.819686
Q9BX68	HINT2	1.66427	1.5439	1.59578	1.10977	1.88755	1.28537	1.24811	1.64176	0.819273			1.49706	0.819273	-0.677791
P22626	HNRNPA2B1	4.23538	4.08459	4.12378	3.91789	3.80335	4.46556	2.23737	3.87345	3.63338	-0.0507054	-1.13211	3.84267	0.816855	-3.02582
Q8N8Q8	COX18									0.815487				0.815487
Q969X1	TMBIM1	-0.0370425	-0.316442	-0.689664	-0.29111		-0.324535		-0.524334	-0.23726	1.15903	1.51041	-0.363854	0.810725	1.17458
Q16555	DPYSL2	5.29368	5.96992	5.52608	5.92188	5.57869	5.59425	5.06528	5.35263	3.5733	-0.270706	-0.871679	5.5378	0.810307	-4.7275
O00161	SNAP23	0.440492	0.0587287	-0.07701	-0.31092	-0.0185245	0.25185	0.0987763	-0.252481	2.48805		-0.872948	0.0238639	0.807552	0.783688
P48739	PITPNB	0.553985	-0.217517	0.369797	0.0803961	0.0752811	-0.946661	0.232005	0.300692	1.29917	1.06849	0.0545602	0.0559971	0.807409	0.751412
P62993	GRB2	1.50995	1.4532	2.00879	1.30466	1.22048	0.0211834	-0.969091	1.21941	1.85441	0.288994	0.278521	0.971074	0.807307	-0.163767
P42768	WAS	-0.706085	-2.60667	-0.848936	-1.7737	-2.26882	-2.01576	-2.53633	-2.35003	0.80054			-1.88829	0.80054	2.68883
O75396	SEC22B	2.3104	0.263902	1.06598	1.40324	0.622365	1.5174	1.15902	1.79885	1.5352	0.45751	0.406053	1.26764	0.799587	-0.468057
P05141	SLC25A5	2.96966	3.55855	4.09071	3.76234	3.92555	3.3497	3.15123	5.27807	3.20611	-0.807953	0.000117063	3.76073	0.799426	-2.9613
O75477	ERLIN1									0.79882				0.79882
Q15435	PPP1R7	1.10374	1.22534	1.39838	1.0029	1.05773	0.317063	0.499162	1.22912	0.0791554	1.50548	0.811706	0.97918	0.798779	-0.180401
P51608	MECP2	-0.469342	0.745416	0.135197	-0.0636838	0.293463	-0.114116	-1.54948	0.422489	0.797904			-0.0750066	0.797904	0.872911
P36957	DLST	-0.0705401	-0.0787573	0.397657	0.456492	-0.162656	-0.226167	-0.639394	0.582967	0.797901			0.0324503	0.797901	0.765451
Q9UIJ7	AK3	0.456594	0.755208	0.695314	0.669108	0.68916	0.730771	-0.535082	0.189138	0.785942			0.456277	0.785942	0.329666
Q9H8S9	MOB1A	0.0941576	-0.532217	-0.182552	-0.356538	-0.172814	-0.359735	-1.27795	-0.676232	-0.723891	0.992227	2.07226	-0.432986	0.7802	1.21319
P52815	MRPL12									0.775025				0.775025
P78324	SIRPA	-0.0855413	0.253592	0.063727	-1.76588	0.0686001	0.450585	-0.688068	1.18198	1.90725	-0.479255	0.895968	-0.0651257	0.774655	0.839781
P61009	SPCS3	1.14282	-0.0838504	1.91756	1.30181	2.20665	-0.746395	0.51684	1.52209	0.772907			0.972192	0.772907	-0.199285
O60234	GMFG	0.263558		0.202279	0.373852	-0.987262		1.46992	0.0350515	2.11377	-0.200845	0.400209	0.226233	0.771044	0.544811
O00391	QSOX1	-3.44772	-0.985926	-1.27131		-2.55784	-2.31513	-3.08864	-2.36066	0.768247			-2.2896	0.768247	3.05785
P55957	BID	0.220347	-2.54291	-1.07876		-3.00166	-0.669969	0.617497	-2.23949	1.50611	0.638666	0.148486	-1.24214	0.764422	2.00656
Q8IZ83	ALDH16A1	0.230089	0.116013	0.903765	-1.21863	-1.29024	0.0740529	-0.110904	0.0363306	-1.13843	1.531	1.88308	-0.157441	0.758549	0.91599
P08865	RPSA	3.74302	3.22495	4.15873	3.32374	3.60235	3.65488	4.15058	3.37904	3.65435	-0.274506	-1.143	3.65466	0.745615	-2.90905
Q13011	ECH1	2.83449	2.97979	2.66269	3.00958	2.45107	2.62258	1.45553	3.6835	-0.435415	0.524021	2.14183	2.7124	0.743479	-1.96892
Q6QNY1	BLOC1S2	0	-0.828522	0.0093145	-0.54977	-0.961494	-0.455424	-0.595162	-0.427593	0.738575			-0.476081	0.738575	1.21466
Q96IU4	ABHD14B	2.18712	2.72522	2.48544	3.17494	2.68834	2.57417	1.91772	2.54969	0.556027	0.842112	0.814921	2.53783	0.737687	-1.80014
Q9NS86	LANCL2	-2.4437	-3.68413	-2.00569	-2.91256	-4.19661			-1.93117		0.435956	1.03849	-2.86231	0.737224	3.59953
Q9NWV4	CZIB	-1.14357	0.69951	1.14195	-2.59513		-0.544125	-0.300377	0.906182			0.734427	-0.262224	0.734427	0.996651
P21549	AGXT									0.732255				0.732255
O95861	BPNT1	-0.688245	-1.52561	-0.705882	-0.409415	-0.848459	-0.80122	-5.19398	-1.2919		1.50107	-0.0531553	-1.43309	0.723958	2.15705
Q13409	DYNC1I2	0.148161	0.94949	0.102583	0.966157	0.258104	-0.573909		0.969665	2.6913	-0.00798077	-0.529518	0.402893	0.717934	0.315041
P61923	COPZ1	2.4193	1.99178	1.96117	2.38669	-0.144395	2.89276	2.26982	3.23742	2.01218	0.295879	-0.16056	2.12682	0.715832	-1.41099
Q99683	MAP3K5		-4.314		-4.69144	-4.09875			-4.25039	-2.84595	2.7497	2.20411	-4.33865	0.702621	5.04127
P62879	GNB2	3.67098	3.50289	3.21898	3.21733	3.05325	3.89662	3.91453	2.33933	2.40268	-0.043511	-0.275039	3.35174	0.694709	-2.65703
P08708	RPS17	3.31791	3.35495	3.77434	-1.4228	3.13582	3.75569	4.02047	3.63439	1.07766	0.718199	0.287287	2.94635	0.69438	-2.25197
Q9ULC4	MCTS1	1.45027	1.05933	1.47021	0.639937	1.44095	0.632467	0.76243	1.66063		0.943696	0.444642	1.13953	0.694169	-0.445359
P01031	C5	-0.659737	-0.372708	-0.3226	-0.646238	0.718493	0.339826	0.8496	-0.63192	1.90813	-0.426574	0.581629	-0.0906603	0.687728	0.778388
P11908	PRPS2	-1.41363					-1.32313	-1.82157	-1.56505		2.45171	-1.07657	-1.53084	0.687569	2.21841
P13987	CD59	1.5761	1.79039	1.57068	1.75354	2.21607	0.910921		2.03497	2.38899	0.0411568	-0.370297	1.69324	0.686616	-1.00662
Q92522	H1FX	1.31627	2.32139	1.60787	0.802935	-0.110143	1.26945	0.00244747	1.86363	0.685944			1.13423	0.685944	-0.448288
P39656	DDOST	1.04639	0.322696	0.760531	0.607515	0.573491	0.436001	0.659158	0.679959	0.684564			0.635717	0.684564	0.0488465
Q9BRF8	CPPED1	1.25078	-1.50811	1.18953	0.117576	-1.55648	1.58596	1.25536	-0.152431	0.0452857	0.741717	1.26662	0.272773	0.684542	0.411769
P49748	ACADVL	0.737979	1.80208	1.78433	1.81748	1.99378	1.75061	1.53536	2.43426	0.893019	0.536722	0.612622	1.73198	0.680787	-1.0512
Q9BT78	COPS4	0.296347	0.726496	0.867219	0.844107	0.80245	0.924778	0.290553	1.10661	-3.3695	2.6374	2.77042	0.73232	0.679441	-0.0528795
Q969H8	MYDGF	0.792226	0.540396	2.62232	2.04702	1.46635	1.36445	2.02731	1.53789	0.676262			1.54974	0.676262	-0.873483
Q99496	RNF2		-2.42304	-3.79002	-2.75754	-3.27226			-2.98322		0.674793		-3.04521	0.674793	3.72001
Q9HCN8	SDF2L1									0.674066				0.674066
Q00169	PITPNA	0.150649	-1.15427	-0.245023	-3.528	-0.678091	-1.13438	-0.0200792	-1.27494	-0.973082	1.50955	1.48217	-0.985517	0.67288	1.6584
Q9NX40	OCIAD1	2.23785	1.21079	1.42133	0.819583	1.17192	1.8444	1.34824	0.926774	0.0606839	1.18448	0.770785	1.37261	0.671983	-0.700629
P08758	ANXA5	6.77302	6.65486	6.8605	6.50572	6.82061	6.41079	6.59304	6.63838	2.8733	-0.864453	-0.00217148	6.65711	0.668893	-5.98822
O43670	ZNF207	-2.54593	-1.13826	-0.415419	-0.161027	-0.259441	-3.08653	-1.97692	-0.672614	0.667953			-1.28202	0.667953	1.94997
P07858	CTSB	3.40662	2.26724	4.55176	2.93095	2.835	2.67888	3.68845	3.47811	5.03815	-1.79459	-1.2449	3.22962	0.66622	-2.5634
Q8N1S5	SLC39A11									0.666097				0.666097
P10644	PRKAR1A	-1.12344	-1.09982	-0.760677	-1.22837	-1.09877	-0.588627	-0.393328	-0.631624	0.599872	1.49796	-0.100177	-0.865582	0.665885	1.53147
Q6UWP2	DHRS11		-5.09648	-4.69831				-3.30505	-2.49088	-2.43702	2.44535	1.97806	-3.89768	0.662127	4.55981
P02753	RBP4	2.31724	1.63879	0.770289	0.573139	1.24612	3.57104	1.92623	-0.162698	0.146934	-0.0340945	1.87323	1.48502	0.662023	-0.822995
Q9Y3C8	UFC1	-3.17047	-3.27958				-2.91838			0.660597			-3.12281	0.660597	3.78341
O60613	SELENOF		-3.08493	-1.93609	-1.32822	-1.92292			-1.74369	0.659404			-2.00317	0.659404	2.66258
P36543	ATP6V1E1	2.17538	1.11373	2.29531	1.34071	1.23431	1.69966	1.65769	1.28724	2.22233	-0.378326	0.133275	1.6005	0.659093	-0.941409
Q9BTT0	ANP32E	2.16189	2.76378	2.0143	0.917316	1.57678	2.62377	2.42487	0.404586	0.657173			1.86091	0.657173	-1.20374
P46976	GYG1	1.44651	1.81078	1.7672	1.85103	1.2257	1.17894	1.10464	1.18138	1.1024	-0.223859	1.07662	1.44577	0.651719	-0.794054
O95456	PSMG1	-2.54752	-3.32306	-2.0321	-2.69206	-1.66608	-1.81676	-1.58076	-1.96703	-0.349987	1.40154	0.899418	-2.20317	0.650322	2.85349
P62244	RPS15A	0.931715	0.834234	1.20421	-1.16441	0.667944	-0.718023		0.289494	0.648021			0.292166	0.648021	0.355855
P25686	DNAJB2	-4.42966		-2.55356	-1.3956				-2.09014	-0.675132	1.31454	1.28364	-2.61724	0.641016	3.25826
O43681	ASNA1	-0.511661	0.284301	0.69883	0.0970847	-0.578579		-2.38105	-0.282232	-0.534918	1.40901	1.02165	-0.381901	0.631913	1.01381
Q9Y3B8	REXO2	-0.500363	-0.579184	-0.846876	-0.646931	-0.177267	-0.343378	-0.0102211	-0.875289	0.22672	0.848147	0.801223	-0.497439	0.625363	1.1228
Q9HDC9	APMAP	0.885648	0.843951	1.11868	0.918282	0.548977	-1.8324	-1.87112	0.93251	0.624254			0.193066	0.624254	0.431187
Q13526	PIN1	0.783661	1.83374	1.14332	1.64972	-0.337476	-1.79671	-2.29529	1.10267	-1.53684	1.78449	1.6217	0.260455	0.623116	0.362661
Q13618	CUL3	-1.44237	-1.31039	-1.75969	-1.64889	-1.20417	-1.30359	-1.39921	-1.84279	-0.773069	1.48782	1.14922	-1.48889	0.621323	2.11021
P08754	GNAI3	-0.383267	-0.981758	-0.303013	-0.613293	-0.869981	-0.664373	-2.24707	-0.328711	0.364905	0.619266	0.878065	-0.798933	0.620745	1.41968
Q9BUF5	TUBB6	1.48312	2.19514	3.35701	1.6604	2.95626	3.60129	3.04178	2.85028	0.619386			2.64316	0.619386	-2.02377
Q02543	RPL18A	0.187427	0.89973	1.3943	1.17182	1.53535	0.726869	1.08034	1.92986	3.80552	-0.617303	-1.33067	1.11571	0.619183	-0.496528
O75964	ATP5MG	1.76285	1.45187	1.96345	1.79047	1.60678	1.51564	0.380979	2.16448	1.96823	-0.737278		1.57956	0.615474	-0.96409
P14868	DARS	0.220843	0.22177	-0.0978596	-0.152746	-0.399188	-1.17814	-1.70583	0.715907	0.322424	0.982183	0.533391	-0.296906	0.612666	0.909572
P02786	TFRC	0.851866	0.0403745	-0.341006	0.339807	0.0902687	0.165257	-1.48166	-0.541723	0.227927	1.16337	0.443569	-0.109602	0.611622	0.721224
Q9Y5Z4	HEBP2	1.35391	-0.518882	1.72959	1.49855	0.505412	2.15835	2.09496	2.38036	2.17598	0.0687168	-0.426118	1.40028	0.606192	-0.794088
P25787	PSMA2	3.25142	2.83684	2.90426	2.53336	2.40936	3.46628	3.57525	2.5275	-3.16113	2.38679	2.59149	2.93803	0.605716	-2.33232
P05089	ARG1	-3.10334		-3.64097		-4.62913	-2.96882		-4.28597	0.349087	0.461525	1.00553	-3.72565	0.605381	4.33103
P46926	GNPDA1	1.60697	0.93772	1.68364	0.670026	1.00242	-0.60091	-1.32563	1.34052	-3.80223	2.64794	2.96737	0.664344	0.604358	-0.0599863
Q9NR12	PDLIM7	0.970017	1.40577	1.07144	1.04683	1.58973	1.72413	0.630935	0.672952		1.23034	-0.0334164	1.13898	0.598463	-0.540512
Q8IWL2	SFTPA1	7.16938	7.26875	5.23136	5.66012	6.00124	6.61483	6.8058	4.64487	3.58442	-0.927319	-0.868497	6.17454	0.596201	-5.57834
P14314	PRKCSH	2.84783	2.55948	3.30605	2.96589	3.40667	2.6351	2.64015	2.89367	2.73611	-0.443353	-0.5063	2.90685	0.595486	-2.31137
O14558	HSPB6	3.091	3.152	2.70841	2.78658	3.63859	3.37183	2.72962	3.00986	2.35298	-1.12498	0.556459	3.06099	0.59482	-2.46617
Q9HB40	SCPEP1	-0.179997	-3.14611	0.381393	-3.09871	-1.63887	-1.64535	-0.53222	-2.15058	0.59316			-1.5013	0.59316	2.09447
P09326	CD48			-6.32539						0.588371			-6.32539	0.588371	6.91376
O14879	IFIT3	-1.97028	-1.43537	-3.20818	-0.509851	-2.06115	-4.42078	-3.32361	-0.772937	0.587286			-2.21277	0.587286	2.80006
Q06520	SULT2A1									0.586173				0.586173
P29144	TPP2	-2.54138	-3.36186	-4.59827	-2.78321	-0.0622833	-2.05521	-2.02087	-1.87339	-1.47125	1.60922	1.60116	-2.41206	0.579709	2.99177
Q15369	ELOC	0.480427	0.810988	0.742492	0.94235	0.291132	0.958591	0.281212	0.729923	1.85834	-0.366104	0.233582	0.654639	0.575273	-0.0793666
P35558	PCK1									0.572124				0.572124
P57087	JAM2									0.571003				0.571003
Q9Y6H1	CHCHD2	0.801551	-0.253544	1.18789	-2.64618	-0.502653	1.67051	0.929526	1.30945	2.48591		-1.35143	0.312068	0.56724	0.255172
P61225	RAP2B	1.65197	0.862718	2.66099	1.50407	1.51181	1.442	1.42401	0.627795	-1.54349	1.60412	1.63019	1.46067	0.563607	-0.897063
A6NDG6	PGP	-1.84364	-1.85718	-1.60586	-3.01364	-1.34084	-1.71154	-3.88024	-0.792815	0.0031287	0.132931	1.55467	-2.00572	0.563578	2.5693
P15311	EZR	2.60344	2.85241	2.6146	2.82273	2.46838	3.07293	2.85133	2.8268	0.982703	-0.0312053	0.720892	2.76408	0.557463	-2.20661
Q99460	PSMD1	0.162907	0.014383	0.977753	0.615991	-0.32196	0.25915	0.530204	0.23156	-0.811241	1.24199	1.22392	0.308748	0.551557	0.242808
Q15084	PDIA6	5.17562	4.54046	5.61452	4.72398	5.21407	4.77599	5.31834	5.28152	3.48639	0.216792	-2.05631	5.08056	0.548958	-4.5316
Q06033	ITIH3	-3.99603	-3.35537	-6.03611	-4.81892	-2.09048	-2.03644	-1.44938	-5.33684	1.47092	-0.494905	0.667255	-3.63995	0.547755	4.1877
Q96AC1	FERMT2	2.21461	3.11283	2.15128	2.84451	2.1502	2.33123	1.13664	2.20224	0.546275			2.26794	0.546275	-1.72167
P00966	ASS1	-1.23085	0.846428	-1.0757	-1.67246	0.19303	0.0220991	-1.80455	1.39336	3.18907		-2.11219	-0.416081	0.53844	0.954521
Q9NR56	MBNL1			-2.29657	-2.23467		-2.04843	-0.388425	-2.72922	0.537683			-1.93946	0.537683	2.47715
P45954	ACADSB	-1.72861	-1.12633	-0.545932	-0.95764	-0.822878	-1.46517		0.265813	0.533271			-0.911536	0.533271	1.44481
Q7L5N1	COPS6	1.21709	0.708105	0.680231	0.586738	-0.494588	0.470036		-1.14236	-0.266165	0.281781	1.58017	0.289323	0.531927	0.242604
P40939	HADHA	3.22164	3.02994	3.61393	3.04156	3.23561	3.0949	2.89352	3.06671	2.53915	-0.699013	-0.249971	3.14973	0.530056	-2.61967
Q9UHD9	UBQLN2	1.3956	1.89519	1.35812	1.82956	1.48354	1.24814	-2.24837	1.81353	-0.311896	0.820754	1.06346	1.09691	0.524106	-0.572807
P11234	RALB	0.446907	2.8479	2.26651	2.57314	2.26025	0.420633		2.08527	-0.693893	1.73881		1.84295	0.52246	-1.32048
O43399	TPD52L2	1.48151	1.78685	2.1863	1.98767	2.2823	1.44442	1.19609	2.24014	1.82453	-0.0329734	-0.234252	1.82566	0.519102	-1.30656
Q9UBQ0	VPS29	-0.712379	-0.781335	-0.732146	-2.24526	-0.603747	-1.35904	-6.42989	-1.3732	1.52195	0.341469	-0.317025	-1.77962	0.515463	2.29509
Q9Y281	CFL2	-0.572426	0.0688365	-2.70742	0.374898	-1.82583			-0.0976561	2.15591		-1.12673	-0.793267	0.514591	1.30786
P54727	RAD23B	1.9931	2.22043	1.77084	0.977848	1.38851	2.21367	1.99479	1.98755	1.63283	-0.0061108	-0.0862296	1.81834	0.513495	-1.30485
Q9UJU6	DBNL	1.30554	0.8117	1.43548	0.234628	1.14507	-1.0929	-0.320629	1.38376	2.12879	-0.497339	-0.0999232	0.612832	0.510508	-0.102324
Q16658	FSCN1	2.07867	3.09253	2.37019	2.45368	1.96877	2.78872	2.91453	1.94526	0.0166532	1.07927	0.433946	2.45154	0.509957	-1.94159
Q9NUQ9	FAM49B	2.85032	1.43108	2.49802	1.77471	1.84686	2.05906	1.41338	2.06492	0.645573	0.816316	0.067284	1.99229	0.509724	-1.48257
O60701	UGDH	0.204816	-0.228207	-0.59301	0.281673	0.426798	-0.414224	-1.13246	-0.314409	2.40998	-0.858483	-0.0321989	-0.221128	0.506433	0.727561
P48735	IDH2	2.54115	2.56604	3.22886	2.61019	2.85535	2.68039	2.33293	3.04255	2.71772	-0.93611	-0.267129	2.73218	0.504828	-2.22735
P24534	EEF1B2	2.47581	2.30601	2.89072	3.18331	3.78554	2.57026	3.59146	3.62842	1.37824	0.0142167	0.110907	3.05394	0.501121	-2.55282
Q9UNF0	PACSIN2	0.750332	1.50253	0.374093	1.22652	0.832184	0.676968	-0.481479	1.32021	0.494613			0.775169	0.494613	-0.280556
P41218	MNDA	1.57028	1.37098	1.03519	0.694823	1.48514	1.89255	1.52754	1.23563	3.275	-2.11428	0.320202	1.35152	0.493642	-0.857875
Q15080	NCF4	-1.40247	-2.86071	-4.03033	-3.23448	-3.774	-1.8262	-1.61721	-2.50585	0.493546			-2.65641	0.493546	3.14995
Q9NZ45	CISD1	-1.0225	-0.40894	0.308451	0.00962341	0.0977495	-2.6659	-2.50174	-0.11527	0.489805			-0.787316	0.489805	1.27712
Q9Y3U8	RPL36	2.7202	2.0796	2.5759	2.2659	2.80856			2.60461	2.6534	-0.517206	-0.688171	2.50913	0.482673	-2.02646
Q8WVM8	SCFD1	-1.2905	-1.48236	-0.970334	-1.20121	-1.28993	-1.20843	-2.82718	-0.713324	-0.192655	0.491357	1.14197	-1.37291	0.480225	1.85313
O15533	TAPBP	2.38464	1.18985	1.20004	-1.14768	-0.145246	1.52401	0.30732	1.43436	0.476928			0.843412	0.476928	-0.366484
P30566	ADSL	-0.438452	-0.925419	-0.433194	-1.57087	-0.397075	0.183583	0.388287	-1.17708	0.632998	-0.0914494	0.888253	-0.546277	0.476601	1.02288
Q9H330	TMEM245	-3.17533	-3.19436	-3.47615	-3.28677	-3.73732			-2.70633	2.16837		-1.21576	-3.26271	0.476308	3.73902
Q15008	PSMD6	-0.0579289	-0.638629	-0.0415213	-1.14325	0.38748	-0.818874	-0.193314	0.571617	-0.83351	1.17315	1.08587	-0.241802	0.475172	0.716974
Q03252	LMNB2	2.31079	2.6854	2.18979	2.47676	2.19773	2.28795	0.996213	2.43573	0.474271			2.19755	0.474271	-1.72327
Q96BJ3	AIDA	-1.76751	-1.20892	-1.3619	-1.88173	-1.61176	-1.973	-3.32073	-1.88202		0.0917059	0.853952	-1.87594	0.472829	2.34877
P49588	AARS	-0.29955	0.0174199	0.445687	-0.16555	0.11037	-0.193558	0.194755	0.202706	0.607843	0.597624	0.208201	0.0390348	0.471222	0.432187
P46782	RPS5	3.91346	3.60781	4.22632	4.08114	3.918	4.14208	4.33193	2.58093	1.72405	0.303354	-0.622019	3.85021	0.46846	-3.38175
Q07960	ARHGAP1	1.69729	1.65474	1.81904	1.3338	2.36989	1.86156	0.720951	1.59696	-0.657017	0.95207	1.10985	1.63178	0.4683	-1.16348
P07686	HEXB	1.62341	1.31988	2.32415	1.84255	1.77691	1.32943	1.20951	2.25887	0.46725			1.71059	0.46725	-1.24334
P55209	NAP1L1	1.48357	0.864862	1.37182	0.403177	0.677699	1.30169	1.41586	1.04136		0.0812262	0.853124	1.07	0.467175	-0.60283
P07305	H1-0	4.76608	5.4758	4.4284	5.25024	4.96551	5.20978	4.00068	5.04949	0.0868577	0.817487		4.89325	0.452173	-4.44108
P13804	ETFA	2.44904	2.194	2.96551	2.64214	2.56138	2.35815	2.41596	2.89257	2.15935	-1.38371	0.580383	2.55984	0.452007	-2.10784
O00501	CLDN5	-0.86259	1.97029	0.405615	1.90957	0.777076	-0.803111		0.83857	0.447935			0.60506	0.447935	-0.157125
P08195	SLC3A2	-1.53639	-2.39923	-1.3125	-0.547292	-1.56367	-2.43711	-2.6532	-0.937696	0.444264			-1.67338	0.444264	2.11765
Q9BY43	CHMP4A									0.434197				0.434197
O14791	APOL1	-2.23665	-2.82732	-3.38372		-2.04968	-2.23014			1.91451	-0.398893	-0.213113	-2.5455	0.434168	2.97967
P05091	ALDH2	4.5113	4.5516	3.12373	4.93088	4.9439	4.87038	3.0163	3.45842	1.64963	-0.682574	0.328593	4.17581	0.431884	-3.74393
P11233	RALA	2.79324	3.32007	1.42603	3.23673	1.74042	2.25035		2.53666	-0.631412	1.28957	0.636061	2.47193	0.431406	-2.04052
O00273	DFFA	-2.25243	-3.59515	-2.39095	-2.28751	-2.73753	-2.40345	-2.22403	-2.56722	-2.45467	6.80861	-3.06779	-2.55728	0.428717	2.986
P62263	RPS14	0.959563	1.46682	2.15627	1.73581	1.06791	1.87133	1.64648	1.46793	0.423211			1.54651	0.423211	-1.1233
P61026	RAB10	2.37453	1.68225	2.07155	1.33907	1.88147	2.07532	1.97032	1.23063	-1.55834	1.86514	0.959294	1.82814	0.422033	-1.40611
Q9H479	FN3K	-0.971099	-0.478115	-1.09534	-0.78049	-0.713671	-0.879428	-0.409219	-0.911	-4.99833	2.64503	3.61603	-0.779795	0.42091	1.2007
O43852	CALU	1.42898	0.729763	1.52725	1.20283	1.27953	1.41303	1.36878	1.331	0.420658			1.28515	0.420658	-0.864487
O43264	ZW10		-3.60756	-2.35992	-3.05742	-2.8778		-2.57868	-2.51814	0.415991			-2.83325	0.415991	3.24924
Q16537	PPP2R5E	-3.19585	-2.273	-2.00963	-1.7657		-2.60261	-4.40821	-1.43655	0.415386			-2.52737	0.415386	2.94275
P62191	PSMC1	-0.695864	-1.45172	-0.365958	-0.608438	-0.367195	-0.690073	-0.690077	-0.441769	-0.491323	0.790028	0.94718	-0.663886	0.415295	1.07918
P34096	RNASE4	-2.72256	-0.00037736	-2.09858	-2.40199	-1.9858	-1.97157		-2.23975	0.415019			-1.91723	0.415019	2.33225
Q6L8Q7	PDE12										0.457432	0.350588		0.40401
P02511	CRYAB	2.31852	2.74841	1.61269	2.47652	2.59324	2.62119	0.714732	1.74731	-1.50095	0.46566	2.24712	2.10408	0.403944	-1.70013
P99999	CYCS	1.06331	0.65494	0.655691	-1.04733	0.595049	-0.794218		-0.0671467	1.50693		-0.699469	0.151472	0.40373	0.252258
P52566	ARHGDIB	3.74917	3.62181	3.9639	2.8315	3.01329	4.18991	4.12206	2.84055	4.28903	-1.02657	-2.06845	3.54152	0.398001	-3.14352
Q15459	SF3A1	-1.3968	-1.19557	-1.20772	-1.77361	-1.27736	-0.838755	-1.20491	-1.09842	0.396738			-1.24914	0.396738	1.64588
Q9Y5J7	TIMM9									1.35344	-0.567561			0.392941
P08253	MMP2		-1.77002	-1.09909	-2.57574	-1.86513			-1.94699	0.39138			-1.85139	0.39138	2.24277
P12004	PCNA	-2.25434	-1.05064	-0.673253	-0.794073	-2.47261		-2.48039	-1.89374	0.390691			-1.65986	0.390691	2.05056
Q9GZN8	C20orf27	-1.26137	-1.18411	-0.693399	-0.879473	-0.44822	-0.285399	-0.102529	-1.15751	-1.47596	1.58829	1.05244	-0.751501	0.388258	1.13976
P27930	IL1R2									0.387078				0.387078
P46781	RPS9	0.108303	0.924619	0.881999	1.14319	1.23717	0.620828	-1.27109	1.28253	0.385654			0.615944	0.385654	-0.23029
P29692	EEF1D	1.83458	1.43253	2.24475	2.04557	2.14375	1.43686	1.93828	2.79571	3.29073	-0.897599	-1.24181	1.984	0.383775	-1.60023
Q9C0E8	LNPK	-6.72227	-5.69504	-3.93874	-4.15828	-3.89339			-3.40753	0.383566			-4.63588	0.383566	5.01944
P18754	RCC1	-1.11793	-0.401187	0.123536	-0.39358	-0.237878	-0.638941		1.33793	0.378649			-0.189722	0.378649	0.568371
Q9Y3I0	RTCB	0.791299	1.20336	1.15281	0.667534	0.645509	0.896097	-0.215847	1.12062	0.376468			0.782672	0.376468	-0.406205
P23297	S100A1											0.372001		0.372001
P50895	BCAM	3.51065	4.81783	2.91805	4.54845	3.81495	3.62361	3.1443	3.85299	-1.16314	1.09702	1.15686	3.77885	0.363581	-3.41527
Q12805	EFEMP1	3.07159	3.28467	2.86536	3.27676	4.23377	2.74531	2.71503	2.89646	3.11421	-1.07277	-0.960829	3.13612	0.360205	-2.77591
Q96P70	IPO9	-1.77847	-2.21882	-1.60344	-2.77274	-1.73935	-2.11984	-1.45927	-2.57698	-2.11079	1.57321	1.5857	-2.03361	0.349372	2.38299
P01594	IGKV1-33		-1.54918	0.821684	1.78193	3.30794	1.64188	4.04267	-0.00341829		0.348743		1.43479	0.348743	-1.08605
P14550	AKR1A1	4.01682	3.26734	3.98447	3.49057	3.40213	3.05636	1.87864	3.60912	-0.264726	1.18964	0.119846	3.33818	0.348252	-2.98993
P46459	NSF	0.588551	-0.119562	1.00397	0.102362	0.39081	0.156319	-1.47114	0.89196	-2.14772	1.74835	1.44247	0.192909	0.347702	0.154794
P04732	MT1E	1.9638	-1.94623	-1.50163		-0.285351	-4.62447		-0.776675	4.35668		-3.66446	-1.19509	0.346112	1.5412
Q05315	CLC	0.768393	-1.16228	0.0721515	0.426944	-0.962493	2.33799	1.90458	0.285869	0.440222	0.40252	0.192501	0.458894	0.345081	-0.113813
O76054	SEC14L2										-0.247759	0.93227		0.342256
Q8IX05	CD302			-3.35088	-4.44318	-3.43595			-2.22537	0.336618			-3.36385	0.336618	3.70047
Q99622	C12orf57	-0.190978	-0.882907	-0.338995	0.247725	-0.183845	0.227479		-1.00517	0.335505			-0.303813	0.335505	0.639318
P24844	MYL9	4.49247	4.17762	4.05335	4.37994	5.06638	4.32344	3.71523	4.23755	-1.24205	1.90834		4.30575	0.333144	-3.9726
P55060	CSE1L	-1.75825	-0.158734	-0.685976	-0.576569	-0.558984	-1.89195	-2.66427	-0.903777	0.147847	0.47882	0.365038	-1.14981	0.330569	1.48038
P43686	PSMC4	0.617026	0.0912379	0.967395	0.423936	0.66465	0.339152	0.401491	0.318586	-2.17406	1.49131	1.66869	0.477934	0.328648	-0.149286
Q14739	LBR	-0.999294	-1.72907		-1.16529		-1.70244	-1.52491	-1.46416	0.324608			-1.43086	0.324608	1.75547
Q9UIA9	XPO7	-2.56577	-3.0615	-2.46422	-3.00658	-2.8337	-2.80634	-1.04287	-3.80468	-3.07372	1.98687	2.04963	-2.69821	0.320923	3.01913
Q02790	FKBP4	-2.09219	-1.11479	-0.108953	-1.02355	-0.466093	-1.1681	-2.46123	-0.366876	-0.256524	0.265693	0.933584	-1.10022	0.314251	1.41448
P34059	GALNS											0.313953		0.313953
Q12765	SCRN1	-2.75381	-1.36565	-1.57706	-1.48199	-1.02735	-2.48918	-2.6161	-0.866448		0.313303		-1.7722	0.313303	2.0855
O60749	SNX2	0.645052	0.495143	1.26457	1.33225	1.36952	0.588148	-0.00236553	0.948874	0.959317	0.178338	-0.201766	0.830149	0.311963	-0.518186
P09651	HNRNPA1	3.2573	3.58706	3.76248	3.09828	3.12579	3.58312	3.20684	3.0247	0.30919			3.3307	0.30919	-3.02151
Q96AG4	LRRC59	1.53651	1.552	2.44388	1.45425	2.44154	1.53408	-0.00559752	2.46733	1.35428		-0.739934	1.678	0.307174	-1.37082
P52594	AGFG1	-2.88437	-2.36652	-1.92621		-3.37208		-3.34891	-1.9601	1.71108	-1.29278	0.495028	-2.64303	0.304442	2.94747
P10606	COX5B	-0.757818	-0.367092	0.522736	0.449009		-1.72684		0.741552	1.10433	0.0734183	-0.284027	-0.189742	0.297908	0.48765
P39059	COL15A1	-4.36398	-1.27074	-0.492499	-0.316264	0.859534	-2.32664	-3.74999	-1.25421	0.295766			-1.61435	0.295766	1.91011
Q13885	TUBB2A	-1.46203	-0.351205	-0.579611	0.117287	0.0751593	-1.0759		-0.560412	0.295322			-0.548101	0.295322	0.843424
Q9BRT3	MIEN1								-0.286423		-0.084867	0.673191	-0.286423	0.294162	0.580585
A0A0B4J1V0	IGHV3-15									0.119656	0.269524	0.490452		0.293211
P32929	CTH									1.58409	-1.21698	0.505511		0.290876
O00217	NDUFS8	-2.24779	-3.73197	-2.22165	-1.7986	-1.88809	-3.62571	-3.70043	-2.01822	0.289849			-2.65406	0.289849	2.94391
Q6FI81	CIAPIN1									3.00712	-0.894451	-1.24851		0.288053
P32455	GBP1	1.96059	0.145224	0.10454	1.01945	0.275163	1.9457	0.334363	0.645923	0.285416			0.803869	0.285416	-0.518453
P17931	LGALS3	3.18814	2.62864	4.19209	3.81944	3.63336	2.52959	-0.373762	4.18394	2.13175	-0.517729	-0.761987	2.97518	0.28401	-2.69117
P61158	ACTR3	3.39095	3.10647	3.99591	3.68678	3.41608	2.70946	1.7866	3.56364	3.67792	-1.11936	-1.70903	3.20699	0.283176	-2.92381
P31930	UQCRC1	2.50701	2.43272	3.04363	2.79141	2.48251	2.25084	1.6071	2.93569	2.22984	-1.5513	0.170095	2.50636	0.28288	-2.22348
Q13557	CAMK2D	-0.204	1.06033	0.760669	0.913309	0.552655	-0.77262	-1.61207	0.516069	0.278413			0.151792	0.278413	0.126621
P62318	SNRPD3	3.13647	3.60715	4.22006	3.42038	3.89779	3.64674	2.13122	4.32496	0.275135			3.54809	0.275135	-3.27296
P50453	SERPINB9	1.09431	1.58273	1.93477	1.48707	1.36143	1.66466	0.936032	1.63545	-0.202066	3.20587	-2.18477	1.46206	0.273013	-1.18904
Q9H8Y8	GORASP2	0.542512	0.455994	0.984498	0.670877	0.838815	0.717666	0.0897185	1.14466	0.271726			0.680593	0.271726	-0.408867
O60568	PLOD3											0.269549		0.269549
O43633	CHMP2A	-0.544458	-1.35896	-1.18858	-2.08542	-3.5881		-1.04314	-1.66657		0.581663	-0.0514526	-1.63932	0.265105	1.90442
Q04760	GLO1	2.94846	3.53869	2.51426	2.55764	2.81582	2.88392	2.17878	3.67283	-2.3947	1.21711	1.97209	2.8888	0.264831	-2.62397
P04216	THY1	1.32334	2.05702	3.95205	3.13725	4.29616	2.14335	3.71833	2.38815	0.263034			2.87696	0.263034	-2.61392
O75821	EIF3G		-0.535872	-0.866165	-2.18725	-1.31988			-1.20861	0.261888			-1.22356	0.261888	1.48544
P17676	CEBPB									0.253851				0.253851
P43652	AFM	0.521211	-0.279872	-1.00189	-1.05202	-0.476361	1.14082	0.434523	-0.364061	3.56349	-2.7106	-0.0932039	-0.134706	0.253228	0.387934
P30048	PRDX3	3.42178	2.34535	3.39408	3.18362	2.86484	2.79168	2.88249	3.31654	1.00819	0.214291	-0.468113	3.02505	0.251456	-2.77359
P62424	RPL7A	1.83142	1.49599	2.51928	2.36484	2.96914	1.49627	1.38268	2.45817	4.70995	-1.30152	-2.65583	2.06473	0.250868	-1.81386
Q9H8M7	MINDY3									-1.23542	0.880586	1.0907		0.245286
P12236	SLC25A6	1.77583	1.92064	2.11637	2.00829	2.05564	1.85204	2.36548	2.24643	3.15598	-1.46389	-0.97548	2.04259	0.23887	-1.80372
P54577	YARS1										0.0882199	0.373812		0.231016
P01889	HLA-B	1.65991	2.41527	2.04824	1.90436	2.47075	1.81455		2.7003	1.68988	-1.23025		2.14477	0.229815	-1.91495
Q9NQG5	RPRD1B							-2.08084	-1.94404	-0.707708	1.15436		-2.01244	0.223325	2.23577
Q96KS0	EGLN2										1.45706	-1.01249		0.222283
P46777	RPL5	2.79713	2.7532	2.60249	3.14018	3.04604	3.05431	2.31456	2.99105	2.63086	-0.912103	-1.0653	2.83737	0.217819	-2.61955
Q13242	SRSF9									0.215143				0.215143
P49589	CARS1									-1.41849	1.07021	0.979723		0.21048
Q96K19	RNF170									0.209973				0.209973
P20290	BTF3	1.37855	1.18573	1.38896	-0.661697	0.273864	0.75805	1.56973	0.461533		0.332817	0.0851765	0.794339	0.208997	-0.585343
Q13564	NAE1	-1.34609	-1.79391	-2.71005	0.0837935	-1.93673	0.103514	0.738726	-1.26172		0.556413	-0.143179	-1.01531	0.206617	1.22193
O75122	CLASP2	-4.0321	-3.39268	-3.42864	-4.16593	-3.84914	-4.20392		-3.7594	-2.15938	1.50329	1.26799	-3.83312	0.203969	4.03709
Q8TEA8	DTD1	-0.604405	-0.299177	-0.889172	-0.0425133	-0.246677	-0.373065	-3.17737	-0.752407	-0.462442	0.450662	0.610417	-0.798099	0.199546	0.997645
P26196	DDX6	-0.955462	-0.742332	-0.75294	0.200222	-0.900304	-0.621378	-4.08853	-1.44121	0.19704			-1.16274	0.19704	1.35978
P61966	AP1S1	-3.35145	-2.76144	-1.20508	-1.3228	-1.10703			-0.841908	0.185219			-1.76495	0.185219	1.95017
Q96GK7	FAHD2A										0.174075			0.174075
Q9NX46	ADPRHL2	-1.40672	-1.25438	-0.915898	-0.930316	-1.541		-5.04766	-0.990662	-0.493452	0.559676	0.454138	-1.72666	0.173454	1.90012
P83731	RPL24	2.1947	2.25491	2.82877	2.4562	2.82892	1.51401		2.75279	0.691687	-0.225402	0.0530295	2.40433	0.173105	-2.23122
O14980	XPO1	0.0429819	0.225959	0.191006	-0.705606	-0.816483	-0.137868	-0.130434	-0.673572	-0.244415	-0.366806	1.12357	-0.250502	0.170785	0.421287
O94826	TOMM70	-1.24607	-1.59781	-0.446026	-1.4748	-0.882755	-2.39023	-2.35917	-1.43625	0.167578			-1.47914	0.167578	1.64672
P08185	SERPINA6	0.383399	-0.0961754	-0.358511	0.319066	1.51518	1.5178	1.22465	-0.669352	-2.11319	1.09923	1.51644	0.479508	0.167493	-0.312015
P05543	SERPINA7	-0.655334	-2.87169	-1.53733		0.233222	-1.34087	-2.39928	-2.14791	1.97992	-1.13252	-0.349248	-1.53131	0.166049	1.69736
P35637	FUS	2.3839	2.01237	2.38198	2.79836	2.76662	2.03213	0.0412196	2.74625	2.43158	-0.0377769	-1.89673	2.14536	0.165689	-1.97967
P61254	RPL26	-5.63643	-4.33622	-4.36559		-3.19517	-5.56574	-6.9953	-3.75497	0.359533		-0.0288414	-4.83563	0.165346	5.00098
O00154	ACOT7	-3.88323	-3.19854	-3.34496	-2.06685	-1.84483	-4.47169	-2.88372	-1.95163	-2.58897	1.4694	1.61531	-2.95568	0.165246	3.12093
P19623	SRM	-3.01426	-3.34096	-2.20594		-2.8284	-1.42043	-4.40858	-2.05657	0.161101			-2.75359	0.161101	2.91469
P05023	ATP1A1	1.73363	2.37966	1.67796	2.3136	1.55872	1.87967	0.793308	2.24089	2.94543	-0.406179	-2.05754	1.82218	0.160569	-1.66161
P00488	F13A1	2.00817	1.7879	3.52877	2.21865	3.79799	2.68943	3.28836	1.94349	1.28893	-0.582147	-0.246772	2.65785	0.153338	-2.50451
B5MCN3	SEC14L6										-0.0429353	0.348069		0.152567
P05386	RPLP1	5.68441	5.18872	5.84776	5.95972	5.96935	5.68392	5.94027	5.58785		0.272042	0.0297258	5.73275	0.150884	-5.58187
Q9Y5K8	ATP6V1D			-3.92957	-4.50812			-0.400514		-1.12546	0.642503	0.912023	-2.94606	0.143021	3.08909
Q02252	ALDH6A1	0.238543	0.776191	1.33877	1.18975	0.693668	-2.52624		0.92821	0.140656			0.376983	0.140656	-0.236328
Q8N4P3	HDDC3	-0.0494717		-0.76468	-0.435329	-0.666797				-0.582103	0.327522	0.667458	-0.479069	0.137626	0.616695
Q96H20	SNF8			-1.47398	-2.15544	-2.38735			-0.527283		1.77015	-1.49611	-1.63601	0.13702	1.77303
O95782	AP2A1	-0.126978	-0.358993	0.434183	0.463899	0.151686	-0.204361	-1.73086	0.147059	-1.21107	0.740848	0.875287	-0.153046	0.135022	0.288068
O14618	CCS	-1.90563	2.6518	-1.76095	2.2239	2.69554	-0.0928538	-0.334813	-0.848139	-3.51119	1.93728	1.97261	0.328607	0.132899	-0.195708
Q9Y6C2	EMILIN1	1.66244	1.60813	2.24755	2.12616	2.08602	-0.0856026	0.181439	2.36198	1.4483		-1.18822	1.52352	0.130038	-1.39348
P31942	HNRNPH3	2.32238	2.45956	2.40572	2.22284	2.56702	2.63473	1.89155	1.86925	1.62704	-0.580265	-0.658835	2.29663	0.129312	-2.16732
P62081	RPS7	2.59545	2.49456	2.73356	2.46562	2.03544	2.38812	3.34499	2.27284	2.04775	-0.793385	-0.871773	2.54132	0.12753	-2.41379
Q71RC9	SMIM5									-0.723353	0.973974			0.125311
Q15363	TMED2	2.54752	1.31362	2.8124	2.31769	1.67846	2.55485	1.59121	2.56639	0.923496	-0.414444	-0.13508	2.17277	0.124657	-2.04811
Q9BTE1	DCTN5	-0.0114335	0.298906	-0.053739	0.614681	-0.317238	0.699084	0.32489	0.434503	-0.779444	0.682831	0.470413	0.248707	0.1246	-0.124107
Q12907	LMAN2	0.406721	-0.0224613	1.1775	-0.12867	1.46983	0.680186	-1.54032	1.11408	2.22992	-1.98874		0.394607	0.120589	-0.274017
P57105	SYNJ2BP		-0.757692	-0.579506	-0.85768	-0.883583			-0.90823	0.113901			-0.797338	0.113901	0.911239
Q9BXD5	NPL	1.49728	-1.32499	1.78005	-0.234978	-1.16841	-1.84765	-1.10354	-2.25414	-1.63855	1.85499		-0.582048	0.108222	0.69027
P14324	FDPS	1.34837	1.3853	0.740815	0.97228	0.816975	0.996005	-1.38758	1.08579	1.92735	-1.24342	-0.363827	0.744744	0.1067	-0.638044
P55786	NPEPPS	1.84524	1.81293	1.97651	1.81549	1.92814	1.88806	0.840965	2.25212	-1.09209	0.742755	0.657389	1.79493	0.102685	-1.69225
Q02818	NUCB1	0.054241	0.126658	0.626828	0.13225	0.520043	0.521747	-0.14101	0.252485	0.100088			0.261655	0.100088	-0.161567
Q96PL5	ERMAP										0.204096	-0.0211764		0.0914599
Q9Y3A2	UTP11									0.0902581				0.0902581
P26572	MGAT1	-3.08744	-3.97981	-2.71233	-5.84245	-3.3559	-3.11206			0.0876638			-3.68166	0.0876638	3.76933
P08294	SOD3	2.99197	4.12524	3.15533	3.90197	5.11493	3.64906	2.6429	3.61544		0.530668	-0.356872	3.64961	0.0868982	-3.56271
O00151	PDLIM1	2.94346	3.49396	3.375	3.35186	3.87331	4.23575	3.37293	3.35359	3.12275	-0.873012	-1.9914	3.49998	0.0861143	-3.41387
P14923	JUP	-1.4943	-0.306946	-1.98686	-0.676574	-1.43247	-1.52143	-4.26948	-0.461642	-2.10961	1.51952	0.840857	-1.51871	0.0835865	1.6023
Q9NZT1	CALML5										0.0828441			0.0828441
Q7Z7G0	ABI3BP	-1.07824	0.633126	-1.31482	0.101269	0.209735	-0.544069	-0.386907	-0.501147	0.0776257			-0.360132	0.0776257	0.437757
P24158	PRTN3	2.16117	1.24446	-1.3207	-0.409623	1.15934	2.05142	2.13308	0.411072	0.0753614			0.928777	0.0753614	-0.853416
Q8N138	ORMDL3									0.0741117				0.0741117
Q9Y2Q3	GSTK1	2.66634	1.69685	1.85971	1.94106	1.71594	2.41901	1.30025	2.37999	2.35601	-0.858477	-1.28014	1.99739	0.0724646	-1.92493
O75822	EIF3J	-1.71411		-0.815249	-2.05597	-0.874619	-1.50683	-1.87016	-2.0221	1.18583	-0.435549	-0.533939	-1.55129	0.0721147	1.62341
Q9H223	EHD4	2.70985	2.56062	1.99321	2.80602	2.38022	2.49552	1.17603	2.3606	0.97401	3.05116	-3.82369	2.31026	0.0671605	-2.2431
Q96S97	MYADM	2.01834	2.63171	2.20258	2.4212	2.28414	2.92142	1.22266	2.1754	1.48515	-1.35561		2.23468	0.0647686	-2.16992
P63316	TNNC1											0.0647221		0.0647221
O60240	PLIN1									1.89682	-1.83295	0.125869		0.0632437
Q8TD55	PLEKHO2	-0.543663	-0.299049	0.976091	0.0779291	0.0939689	-0.0251202	-0.279414	-0.779345	-0.0863012	-0.0162126	0.2899	-0.0973253	0.0624619	0.159787
P24752	ACAT1	3.38381	3.2743	3.42936	3.18626	2.74435	3.00455	2.68988	3.43615	2.39642	-2.88687	0.669651	3.14358	0.0597346	-3.08385
O00629	KPNA4	0.118888	-0.0206652	0.0404051	-0.112999	0.352319	-0.204718	-1.20669	-2.95584	0.928107	0.210696	-0.962623	-0.498663	0.0587267	0.557389
P19878	NCF2	0.426023	-1.72795	-0.148646	-0.833933	-1.04082	-1.18658	-0.429622	-0.502075	0.0577042			-0.68045	0.0577042	0.738154
P17661	DES	3.09277	3.65662	3.21725	3.84665	5.09152	4.70629	3.73512	3.39873	3.64269	-4.89394	1.41754	3.84312	0.0554283	-3.78769
P35580	MYH10	3.19649	3.65586	3.39137	3.27888	3.3318	3.56477	2.939	3.28833	0.453821	-0.398996	0.105265	3.33081	0.0533633	-3.27745
P35232	PHB	3.43145	3.46602	3.87644	3.59974	3.77824	3.2592	2.88366	3.98978	1.79571	-0.668355	-0.967278	3.53557	0.0533588	-3.48221
P36871	PGM1	2.90183	3.55934	2.01181	3.38444	2.61988	3.02995	2.5067	2.69233	3.81019	-3.28455	-0.374955	2.83829	0.0502277	-2.78806
P15927	RPA2	-2.6061	-1.40514	-1.02154	-0.656019	-0.72174	-3.18394		-0.211612	0.04531			-1.40087	0.04531	1.44618
Q9BXR0	QTRT1			-5.89927				-0.631716	-4.38487	-0.62352		0.713901	-3.63862	0.0451904	3.68381
Q00688	FKBP3	-1.19186	0.123652	1.46658		-0.600875	0.201545	-0.594643	-1.29043			0.0433401	-0.269432	0.0433401	0.312772
Q07812	BAX	1.35014	-0.0530723	1.54385	-0.69637	1.05062	1.33849	-0.23757	1.1335	-0.0219092	-0.12557	0.268837	0.678698	0.0404527	-0.638246
Q13155	AIMP2		-1.52598	-1.36148	-1.10608	-1.15921	-1.24339	-0.398643	-0.140188	0.0378621			-0.990712	0.0378621	1.02857
Q9BW60	ELOVL1	0.476721	1.99067	0.229952	-1.84662	0.695708	1.77503		2.0365	0.0370004			0.765423	0.0370004	-0.728423
O00483	NDUFA4	3.16056	2.93006	3.43364	3.16311	2.96897	3.60947	2.05177	3.0308		-0.380867	0.44115	3.04355	0.0301411	-3.01341
Q9NTX5	ECHDC1	1.54763	1.94868	1.92404	1.5226	1.2499	2.02273	1.95555	2.88996	-0.414656	-0.26485	0.762981	1.88264	0.027825	-1.85481
Q9Y3B3	TMED7	2.11156	1.79016	2.17569	2.10093	2.4018	2.21442	0.322005	2.27193	0.776987	0.297047	-0.997946	1.92356	0.0253629	-1.8982
P46937	YAP1	-0.534387	-0.12588	-0.863867	-0.483304	-1.0146	-0.181474		-0.529647	0.0241261			-0.533308	0.0241261	0.557434
Q14657	LAGE3	-4.18149	-2.97464	-2.01246		-3.10247	-4.97444		-1.8902	1.61054	-1.56576		-3.18928	0.0223881	3.21167
P02686	MBP									0.0207305				0.0207305
P49419	ALDH7A1	1.32922	1.7253	1.61162	1.8006	1.61487	1.02807	-0.435131	1.9705	0.019534			1.33063	0.019534	-1.3111
O60869	EDF1			-1.52895						0.0129877			-1.52895	0.0129877	1.54193
Q15942	ZYX	2.46039	3.75652	3.76914	3.60182	3.87141	3.61732	3.06446	3.48403	2.32222	-1.31594	-0.969477	3.45314	0.01227	-3.44087
Q9NWU5	MRPL22									0.0117211				0.0117211
Q7Z7H5	TMED4	-1.86838	0.560879	0.553544	-0.0764325	0.557979	-1.28979	-1.58282	-2.22665	0.00626492			-0.671458	0.00626492	0.677723
P42766	RPL35	3.38636	3.38992	3.8647	3.27058	3.74772	3.77935	2.90131	3.59255	0.00605226			3.49156	0.00605226	-3.48551
Q15042	RAB3GAP1		-4.13231	-3.96171	-4.2359				-3.12505	0.326044		-0.314839	-3.86374	0.00560249	3.86934
P47813	EIF1AX	-0.845484	-0.788464	-0.922569	-0.291652		-0.355318	0.243413	-0.851437	2.00541	-0.00893992	-1.9913	-0.544502	0.00172141	0.546223
P12814	ACTN1	3.61482	3.58042	3.71258	3.46089	4.08479	3.71109	3.58384	3.60286	1.84784	-1.18714	-0.671787	3.66891	-0.00369316	-3.67261
P14927	UQCRB	2.25334	2.01649	2.04173	2.07345	1.8205	2.55492	1.9991	2.73103	0.224571	-0.886802	0.645246	2.18632	-0.00566177	-2.19198
P0C0L5	C4B	-0.0603353	-0.760908	-0.264254	-2.01189	-0.193089	1.27551	2.0527	-1.63646	-1.63187	-0.358458	1.96684	-0.19984	-0.007831	0.192009
O95340	PAPSS2	-0.662577	-0.321148	-1.64368	-0.635996	-1.46282	-0.510744	-1.25009	-1.15617	-0.00795064			-0.955403	-0.00795064	0.947452
Q99541	PLIN2			-0.220237						-0.010129			-0.220237	-0.010129	0.210108
P26599	PTBP1	2.9654	3.22436	3.52024	3.34292	2.90577	3.43647	3.69334	3.40576	1.26224	-1.41972	0.125048	3.31178	-0.010812	-3.32259
O15144	ARPC2	1.80724	1.9671	2.61467	2.24302	2.43758	1.24744	-0.825551	2.21906	2.57091	-2.59895		1.71382	-0.014017	-1.72784
Q9P2T1	GMPR2	-4.20887	-2.54484	-1.90374			-2.03165		-2.60451	-0.449082	0.461922	-0.0610615	-2.65872	-0.016074	2.64265
P62701	RPS4X	2.33273	2.37359	2.79984	2.33313	2.38323	1.67124	2.65401	2.79374	0.895472	0.423832	-1.36839	2.41769	-0.0163631	-2.43405
P23634	ATP2B4	-0.681181	0.698853	-0.233085	0.549562	-0.136619	0.293272	-0.906934	0.110613	-1.0328	0.776567	0.206447	-0.0381896	-0.0165957	0.0215939
Q96IJ6	GMPPA	-2.47113	-3.33951	-1.74223		-4.00207	-3.30809	-2.79241	-4.38979	0.944697	-0.137663	-0.857569	-3.14932	-0.0168451	3.13247
P16070	CD44	1.62487	1.90613	1.54385	1.5541	1.74923	1.99667	0.441787	1.54792	2.04772	-0.946999	-1.16189	1.54557	-0.0203898	-1.56596
Q9NZD2	GLTP	-0.0959609	0.412101	-0.29173	0.0380256	-0.161759			-0.336967	-0.0213898			-0.0727153	-0.0213898	0.0513255
Q96CM8	ACSF2	0.240038	-0.58222	-0.392637	-1.64889	-0.881514	-0.754408	-2.45248	-0.706177	-0.0232987			-0.897286	-0.0232987	0.873988
Q14839	CHD4	-4.46564	-4.36854	-3.55312	-4.20967	-4.01814	-5.30007	-5.00178	-3.92684	-0.0280777			-4.35548	-0.0280777	4.3274
Q9UHD1	CHORDC1	-1.46345	-1.72976	-1.2299	-2.09619		-1.16871		-1.86391	-1.28589	0.715369	0.472431	-1.59199	-0.032696	1.55929
P12883	MYH7				-6.93918				-7.6748	-0.458289	-1.62218	1.97581	-7.30699	-0.034888	7.27211
O15427	SLC16A3									-0.0392619				-0.0392619
P54868	HMGCS2									-0.0414813				-0.0414813
Q5JTJ3	COA6									-0.0439913				-0.0439913
P62256	UBE2H										-0.142891	0.0535659		-0.0446624
P12956	XRCC6	2.19302	2.49866	2.62346	2.6156	2.61894	2.13755	1.24167	2.37489	1.3757		-1.46529	2.28798	-0.0447966	-2.33277
Q96A49	SYAP1	-2.02081		-1.42411	-2.82859	-2.88939	-0.925542	-1.10391	-1.10299	-0.0504551			-1.75648	-0.0504551	1.70602
Q9H2U2	PPA2	0.887817	0.461428	1.06241	0.555089	0.604634	-0.066091	-1.25357	0.647981	-0.0517866			0.362462	-0.0517866	-0.414249
Q9UN36	NDRG2	-1.15424	-0.356359	-1.66264	-1.34229	-0.571367	-1.50287		-2.01193	-0.0534901			-1.22882	-0.0534901	1.17533
P22695	UQCRC2	2.69367	2.95698	3.18252	3.0746	2.79236	2.82201	1.82167	3.08614	3.24776	-1.44648	-1.96601	2.80374	-0.0549082	-2.85865
P14866	HNRNPL	3.17516	3.10302	3.22154	3.39894	2.29268	3.03019	2.38503	3.3445	2.00912	-2.12181		2.99388	-0.0563471	-3.05023
P09622	DLD	1.69154	2.16841	1.70608	1.79069	1.2354	1.77152	0.763139	1.40969	1.35236	-1.3187	-0.211544	1.56706	-0.0592944	-1.62635
Q9H9Q2	COPS7B	-2.36131	-1.58144	-0.723672	-2.76572	-4.15271	-0.953845	-0.71138	-1.74745	-1.19857	-0.300607	1.31337	-1.87469	-0.0619376	1.81275
Q8IUI8	CRLF3	-1.43481	-1.37109	-2.33908	-1.508	-1.62961	-1.00921	-2.39184	-0.975329	-0.904271	0.207116	0.490772	-1.58237	-0.0687943	1.51358
Q92882	OSTF1	2.97159	1.91195	2.02432	2.27493	0.238233	2.62772	1.88935	1.68564		-0.0754858		1.95297	-0.0754858	-2.02845
Q9BUT1	BDH2	-2.21713	-1.44767	-1.90908	-0.66715	-0.584818	-3.46359		-0.481374	0.402543	-0.596996	-0.0384773	-1.53869	-0.0776434	1.46104
O00743	PPP6C	-0.962696	-0.903496	-1.69881	-0.932304	-0.571938	-0.350027	-1.09884	-0.980871		-0.151548	-0.00733795	-0.937373	-0.0794429	0.85793
P84085	ARF5		0.0398937	-0.0706662	-0.244456	-0.54273	-0.677197	-0.419528	-0.232094	1.01431	-0.516674	-0.736915	-0.306683	-0.0797588	0.226924
P30050	RPL12	3.43972	3.511	3.78875	3.1944	4.04223	2.48649	1.8316	3.71408	4.8312	-2.85296	-2.21936	3.25103	-0.0803767	-3.33141
Q9H4X1	RGCC		0.75022	-0.0716479	-0.0965213				0.273923	-0.0804347			0.213993	-0.0804347	-0.294428
P54819	AK2	2.12103	2.21915	3.05722	3.39719	2.6485	1.98076	2.34618	2.67045	2.95543	-2.47424	-0.724184	2.55506	-0.0810006	-2.63606
P13797	PLS3	2.69808	3.27615	2.93147	3.12941	2.95936	2.27912	2.81472	3.08324	0.353824	-1.6968	1.09134	2.89644	-0.0838772	-2.98032
P48047	ATP5PO	3.07582	1.98772	3.39541	2.74264	2.95742	2.78484	2.01673	3.01973	2.10972		-2.27787	2.74754	-0.0840765	-2.83161
P16615	ATP2A2	0.709992	0.393461	1.39483	0.872185	0.9054	0.734081	-0.455376	0.951702	1.72583	-0.464072	-1.51652	0.688285	-0.0849217	-0.773207
P25815	S100P	-4.40247	-2.81388	-3.94877		-3.10497	-3.34095	-1.7482	-4.91431	5.2692		-5.43938	-3.46765	-0.085091	3.38256
Q69YN4	VIRMA	-7.24851	-7.67949	-9.20539			-10.6269	-7.96422				-0.0901078	-8.5449	-0.0901078	8.45479
Q14764	MVP	2.90668	2.38275	2.90186	2.7034	2.83338	2.89167	2.3509	3.37571	2.50782		-2.69048	2.79329	-0.09133	-2.88462
Q6UX06	OLFM4									-0.0966823				-0.0966823
O76070	SNCG	0.983789	0.619353	0.238413	-0.880528	1.38397	0.949776		-0.615883	-0.0980668			0.382698	-0.0980668	-0.480765
Q9UBR2	CTSZ	2.0405	1.37058	4.30501	1.93753	1.96664	2.12686	1.19918	2.91636	2.97199	-0.949983	-2.34289	2.23283	-0.106961	-2.33979
P33121	ACSL1	0.569762	-0.205795	0.918918	-0.264163	-0.00433546	-0.533603	-0.315646	-0.295748	2.53339	-1.55682	-1.30455	-0.0163263	-0.109328	-0.0930017
Q9H0R3	TMEM222	-2.38308	-2.37325	-2.45984	-4.47569		-2.14503		-1.76618		-0.577317	0.356904	-2.60051	-0.110207	2.49031
Q96I99	SUCLG2	0.118977	0.455633	1.07533	1.05676	0.638419	-0.149634		0.894372	-0.125785			0.584265	-0.125785	-0.71005
P46108	CRK	1.34963	1.83804	1.31624	1.58752	1.2979	1.13727	0.61982	1.28298	-0.368398	0.191717	-0.203703	1.30368	-0.126795	-1.43047
Q9NVD7	PARVA	2.8307	3.76804	2.18794	3.10281	3.8892	3.30682	2.96152	3.29674	1.25265	-0.719727	-0.919034	3.16797	-0.128703	-3.29668
Q15427	SF3B4									-0.130174				-0.130174
Q99829	CPNE1	1.79722	1.9647	2.20507	1.35698	1.77382	1.86294	0.792018	0.663947	0.876126	-0.311516	-0.95755	1.55209	-0.13098	-1.68307
O95295	SNAPIN	0.00410039	0.536024	-0.279514	-0.270656	0.210677	-0.178928	-2.63277	-0.0291079	-0.132123			-0.330022	-0.132123	0.197899
Q96BD5	PHF21A									-0.132874				-0.132874
Q13442	PDAP1	-1.78586	0.294967	1.52156	1.49032	-0.592051	1.60135	1.47948	1.53337	-0.164385	-0.105473		0.692892	-0.134929	-0.82782
P21291	CSRP1	6.28119	6.68372	6.07184	6.56657	6.68439	6.4601	4.59527	6.65056	1.79016	-0.775138	-1.42491	6.24921	-0.136629	-6.38583
Q9H0N0	RAB6C	2.15016	1.08102	0.340022	-1.62691	2.67791	2.97052	-2.84088	-0.915063		0.0491895	-0.337313	0.479596	-0.144062	-0.623658
Q9Y624	F11R	1.11142	1.34939	0.271981	1.16718	0.6568	1.46055	0.359568	0.992085	-0.14556			0.921123	-0.14556	-1.06668
O95834	EML2	0.267934	-0.273316	-0.145515	-0.559185	-0.132325	0.681684	-0.698421	0.583113	-0.121608		-0.173864	-0.0345039	-0.147736	-0.113232
O96000	NDUFB10					-0.816708				-0.148989			-0.816708	-0.148989	0.667719
O43772	SLC25A20			-4.38094	-3.6795	-2.25368	-4.3984	-4.17322	-3.00308	-0.149806			-3.64814	-0.149806	3.49833
Q9Y2J2	EPB41L3	-1.34137	-1.14635	-1.62303	-1.01621	-0.977	-2.18758	-2.67329	-1.80775	-0.152539			-1.59657	-0.152539	1.44403
P30519	HMOX2	-0.940239	-1.72348	-0.432343	-1.09441	-0.935748	-2.27846	-3.10593	-0.670439	-0.155962			-1.39763	-0.155962	1.24167
P22059	OSBP	-3.37642	-2.67667	-3.61366	-2.55629	-4.23885	-4.4552		-3.16631	-0.157048			-3.44049	-0.157048	3.28344
Q9NVS9	PNPO	-3.34381	-1.7399	-2.23094	-1.36232	-2.12028	-2.20861		-1.37037	-3.12651	0.88464	1.76738	-2.05375	-0.158163	1.89558
P12724	RNASE3	0.488887	-0.0816458	1.90333	0.739525	1.31965	2.63622	1.91134	1.91646	-0.158351			1.35422	-0.158351	-1.51257
P46734	MAP2K3	-6.5479	-2.63071	-2.08544		-1.94708	-7.24535	-4.47928	-3.85477	-0.278409	0.270107	-0.469666	-4.11293	-0.159323	3.95361
P05452	CLEC3B									-0.801478	0.624934	-0.30992		-0.162155
Q9UBW8	COPS7A		-1.16409	-0.570181	-0.753263	-0.64452	-3.12133	-4.04866	-0.618145	-2.83898	1.45396	0.889593	-1.56003	-0.165141	1.39488
P46940	IQGAP1	3.90864	3.72784	4.07041	3.56169	3.57807	3.72331	2.68274	3.88107	2.18695	-0.803382	-1.87953	3.64172	-0.165321	-3.80704
P08237	PFKM	0.335797	0.983842	0.183208	0.252065	0.806379	1.03359	0.485783	1.55006	-5.94414	2.5481	2.88186	0.703841	-0.171393	-0.875234
P49458	SRP9		1.15895		1.63469	1.06581		2.26491	1.35233	-0.17383			1.49534	-0.17383	-1.66917
Q9Y3E1	HDGFL3	0.298252	1.29029	0.113594	1.5748	0.549854			1.08501	-0.175845			0.818635	-0.175845	-0.99448
O60684	KPNA6	-1.07405	-1.22726	-1.72151	-1.76774	-1.30673	-1.00695	-2.55952	-1.48214		-0.343991	-0.00891563	-1.51824	-0.176453	1.34179
O76094	SRP72	-2.87608	-1.66388	-1.56589	-1.62017	-1.80037	-3.37366		-1.61873	-0.178939			-2.07411	-0.178939	1.89517
P36578	RPL4	2.62482	2.40562	3.24359	2.86798	2.75228	2.71743	2.57464	2.91179	1.34712	-1.47606	-0.414902	2.76227	-0.18128	-2.94355
Q16531	DDB1	-3.17632	-1.22149	-1.4181	-2.15428	-1.85651	-3.15102	-3.13395	-2.45945	-3.26479	1.50013	1.21614	-2.32139	-0.182841	2.13855
Q92734	TFG	-0.734572	0.463222	0.20684	0.408429	0.223533	-1.08704		-0.467144	0.77092	-1.13788		-0.140962	-0.18348	-0.0425176
Q9UL25	RAB21	0.861115	1.40016	1.2035	1.33999	0.898226	0.560079	0.326605	0.885735	1.42034	-1.50542	-0.470552	0.934426	-0.18521	-1.11964
P09467	FBP1	5.33694	4.19079	4.34395	4.36826	4.46771	4.18496	4.36315	4.92923	3.6176		-3.99128	4.52312	-0.186841	-4.70996
P35749	MYH11	4.27554	4.35886	3.42225	4.14408	4.98316	4.51677	3.41491	4.04373	3.73253	-2.02529	-2.2746	4.14491	-0.189121	-4.33403
Q13177	PAK2	-0.418592	0.0908226	-0.366741	-0.655896	-0.699698	-0.322596	-1.08985	-0.491361	-0.64448	0.000970254	0.0615218	-0.494239	-0.193996	0.300243
P50461	CSRP3	-0.218857	-0.65112	-0.81053	-0.549999	-0.248505	0.93399	1.33676	-0.878851		-1.27654	0.886125	-0.135888	-0.195209	-0.0593209
O43583	DENR		-8.45155			-7.20525			-7.61779	1.03156	-1.09493	-0.52544	-7.7582	-0.196269	7.56193
Q969X5	ERGIC1	-0.183782	0.858275	1.26331	-0.400306	1.21607	-0.248492	-2.45679	2.14676	-0.197333			0.274381	-0.197333	-0.471714
Q8N9N7	LRRC57	-0.105006	-0.0423943	-1.18141	-0.895188	-0.5125	-1.26399		-0.766278		0.0647746	-0.461005	-0.680967	-0.198115	0.482852
Q14914	PTGR1	1.79482	1.45149	1.82419	1.25038	1.67846	0.541652	-0.158171	-1.80364	1.77437	-0.738713	-1.643	0.822397	-0.202446	-1.02484
Q9Y333	LSM2	-0.780176	0.700695	-0.232014	-0.149823	-0.539604	-0.73378	-0.269331	-0.490938	0.878473	-0.700182	-0.786881	-0.311872	-0.202863	0.109008
Q9HB71	CACYBP		-3.99416	-2.67144	-2.2486	-2.70388		-1.20917	-1.35352	-0.205003			-2.36346	-0.205003	2.15846
Q16222	UAP1									-0.205391				-0.205391
P31947	SFN	-0.896944	-1.87444	-0.87445	-1.49354	-0.486389	-0.378895	-1.0337	1.37357	3.75593	2.34041	-6.71755	-0.708098	-0.20707	0.501028
Q9H9J2	MRPL44										-0.145283	-0.285268		-0.215275
Q9UBM7	DHCR7				-3.35828					-0.220419			-3.35828	-0.220419	3.13786
P31944	CASP14		-8.99251			-4.88977	-6.6766				-0.221916		-6.85296	-0.221916	6.63104
P78318	IGBP1	-5.5199	-6.13099	-3.65535	-2.9512	-2.70664	-6.08499		-2.48043		-0.420884	-0.0298047	-4.2185	-0.225344	3.99315
O15243	LEPROT									-0.227011				-0.227011
P62854	RPS26	0.416368	0.802911	1.29364	1.88642	1.23921	1.16419	0.926635	1.5966	-0.229341			1.16575	-0.229341	-1.39509
P07225	PROS1	-1.22529	-1.32851	-1.25088	-2.68917	-0.525457	-1.43995	-0.337254	-2.299	0.222772	-1.27397	0.353197	-1.38694	-0.232668	1.15427
Q9BXX0	EMILIN2	-2.02563	-6.71773	-1.91779	-3.38695	-3.79108	-5.29016		-2.96034	-0.233532			-3.7271	-0.233532	3.49357
Q16698	DECR1	1.88764	1.49922	1.89864	0.219107	1.58749	0.866748	-0.578188	1.38198	-0.237403			1.09533	-0.237403	-1.33273
Q96GD0	PDXP		-3.21596	-2.72784	-3.03068	-2.76206	-2.38946		-11.13	-3.43843	1.54005	1.1757	-4.20934	-0.240895	3.96844
Q9BVK6	TMED9	1.09449	0.431023	1.30437	0.518771	1.00183	0.345445	0.217922	0.508409	3.63968		-4.12859	0.677782	-0.244457	-0.922239
Q9Y315	DERA	0.520294	0.902377	1.04632	0.671728	-0.239278	0.574897	-0.559511	0.719195	-4.66818	1.61871	2.3096	0.454503	-0.246625	-0.701129
Q9UBB4	ATXN10	-5.65747	-3.68644		-3.10769	-3.50137	-3.2304	-3.86406	-1.02749	-0.253308			-3.43927	-0.253308	3.18597
Q15404	RSU1	1.75716	2.97642	2.72026	2.90564	2.30869	1.97397	2.40123	2.466	1.00278	-0.649343	-1.12026	2.43867	-0.255608	-2.69428
O00487	PSMD14	-0.828807	-1.85888	-0.716322	-1.18015	-0.341289	-2.15683	0.378997	-1.75933	-3.19097	1.24861	1.17089	-1.05782	-0.257155	0.80067
P11310	ACADM	-2.18929	-1.94082	-0.70219	-1.22276	-1.47766	-2.61934	-2.53832	-0.269072	-0.344185	0.589697	-1.04969	-1.61993	-0.268058	1.35188
O95777	LSM8	0.301848	0.795135	0.897508	0.380574	0.71195	1.23251		-0.282764	0.408047	-0.95169		0.576681	-0.271822	-0.848502
P14209	CD99	-2.22634	-0.963325	-1.3793	-3.3239	-2.44894	-1.88621	-3.77601	-1.45141	2.86091	-1.27085	-2.42071	-2.18193	-0.276887	1.90504
Q9BV86	NTMT1		-4.50829	-4.35098						-0.277977			-4.42963	-0.277977	4.15165
P23246	SFPQ	2.41846	2.27107	2.31755	1.98405	2.27549	2.54613	1.85424	2.23557	1.33541	-1.17645	-0.996443	2.23782	-0.279161	-2.51698
P84157	MXRA7	-5.223	-2.92315	-5.10073	-2.14549	-3.40801	-6.29309	-1.56592	-2.29887	-0.282535			-3.61978	-0.282535	3.33725
Q96PD5	PGLYRP2	1.02649	1.19167	0.338379	0.02292	1.32247	1.82366	0.835124	0.532799	0.784562	-1.43861	-0.199982	0.886689	-0.284676	-1.17137
Q9UMY4	SNX12	-0.642608	-1.42283	-1.75329	-1.50777		-1.15994		-1.21652	-0.28689			-1.28383	-0.28689	0.996938
Q9Y2R0	COA3	-1.02544	-1.88171	-1.6543	-0.926101		-2.11304	-2.14776	-0.946618	-0.287137			-1.52785	-0.287137	1.24072
P12110	COL6A2	5.20801	5.74401	4.79962	5.05906	5.84578	5.78213	4.5853	4.7182	2.90583	-0.55623	-3.232	5.21776	-0.294133	-5.5119
Q06124	PTPN11	-1.47865	-1.1824	-1.38216	-0.969278	-1.71567	-1.13446	-2.91317	-1.85766	-1.14532	0.137782	0.11957	-1.57918	-0.295988	1.28319
Q15208	STK38			-4.07019	-3.44225				-3.3608	-0.297615			-3.62441	-0.297615	3.3268
Q9NWH9	SLTM	-5.76594		-5.44168		0.227181		-3.83042	-5.99856	-0.300251			-4.16188	-0.300251	3.86163
P42025	ACTR1B	-0.875715	1.23697	0.739556	0.980757	0.600685	0.396356	-0.175927	1.0589		-0.248271	-0.353411	0.495198	-0.300841	-0.796039
Q8NEW0	SLC30A7	-1.53481		-1.98742					-1.94772	-0.301958			-1.82332	-0.301958	1.52136
Q16563	SYPL1	-2.31882	-1.97172	-0.651513	-0.338072				1.1386	-0.309036			-0.828305	-0.309036	0.51927
P60520	GABARAPL2									-2.49368	1.23574	0.327781		-0.310052
Q9GZM7	TINAGL1	2.48964	2.78421	1.43011	2.75982	2.81418	2.4779	1.28994	1.54474	0.885554		-1.50644	2.19882	-0.310443	-2.50926
Q86TB9	PATL1		-4.84889	-4.27932	-6.18259	-5.89156	-4.57295		-5.27694			-0.312535	-5.17537	-0.312535	4.86284
P49821	NDUFV1	-0.366296	0.00339181	0.9377	-0.241495	-0.0554693	-0.592126	-2.8822	0.540124	-0.314397			-0.332046	-0.314397	0.0176495
Q15417	CNN3	3.37499	3.62725	3.30174	3.09289	3.62867	3.53825	2.32883	3.34281	4.13563	-4.73762	-0.342757	3.27943	-0.314917	-3.59435
O15247	CLIC2	3.09258	3.569	2.57229	2.76278	2.1546	3.20529	1.72566	3.49432	-0.141853	-0.488126		2.82207	-0.31499	-3.13706
Q13642	FHL1	2.93401	4.23277	2.90401	3.97313	3.80055	4.03957	2.65557	3.41897	3.63578	-2.56458	-2.01646	3.49482	-0.315088	-3.80991
P13667	PDIA4	1.62788	1.40714	2.43975	2.00089	2.32676	1.5079	1.56091	2.62826	4.62335	-3.96591	-1.60645	1.93744	-0.316337	-2.25377
P07996	THBS1									1.29562	-0.810876	-1.4403		-0.318516
P06732	CKM	-3.32283	-4.21833		-2.07715	-3.79771	-1.97473			-1.06309	-2.5225	2.6257	-3.07815	-0.319963	2.75819
P61769	B2M	4.87842	4.20877	3.80811	1.73643	2.58242	4.84189	4.34713	2.75797	1.8988	-1.89936	-0.959901	3.64514	-0.320156	-3.9653
P26639	TARS1	-1.3474	-2.55103	-2.29187	-2.07781	-1.11973	-2.04016	-1.34155	-2.76684	0.356462	-1.38887	0.0652234	-1.94205	-0.322394	1.61965
Q13336	SLC14A1										-0.131035	-0.513797		-0.322416
P62495	ETF1	-0.533366	-0.699445	-0.62533	-0.459279	-1.49202	-1.47871	-1.24285	-0.151187	-0.692168	0.206225	-0.491568	-0.835273	-0.325837	0.509436
Q8WW22	DNAJA4			-2.78044	-3.48467					-3.48012	1.4023	1.09614	-3.13256	-0.327226	2.80533
Q07021	C1QBP	0.756023	0.503298	1.11502	0.49947	0.67292	0.62445	-0.29325	0.686015	0.358446	-0.265619	-1.07622	0.570493	-0.327796	-0.89829
Q16864	ATP6V1F	-2.19486							-1.77438	-2.20302	0.578658	0.639897	-1.98462	-0.328155	1.65647
P50570	DNM2	-0.0405357	-0.215069	-0.100963	0.181569	-0.438757	0.0273529	0.226028	-0.273391	-1.25161	0.107842	0.152711	-0.0792206	-0.330351	-0.25113
P60228	EIF3E	0.533298	0.361006	0.266185	0.394618	-0.24721	0.873381	1.21646	0.414641		-0.109368	-0.557575	0.476548	-0.333471	-0.810019
Q8N3I7	BBS5											-0.334337		-0.334337
O43237	DYNC1LI2	-1.48349	-1.25147	-1.67893	-0.661079	-1.59781	-1.26753	-0.701283	-1.01496	-0.73477	-0.0934326	-0.178711	-1.20707	-0.335638	0.871431
Q9BZG1	RAB34	-0.878426	-0.792379	-1.05779	-0.892476	-0.569319	-5.03982		-0.97029	-0.384416		-0.287005	-1.45722	-0.335711	1.1215
Q14574	DSC3										-0.338316			-0.338316
P12081	HARS1									2.29615	-2.97306			-0.338453
O15511	ARPC5	2.91406	3.22561	3.91679	3.0693	3.46742	2.22008	2.62016	2.98968	-0.342479			3.05289	-0.342479	-3.39537
Q14203	DCTN1	-0.225781	0.110021	-1.05668	-0.327568	-1.7542	-0.456168	-3.67639	-0.341909	-1.21609	0.270903	-0.0826319	-0.966084	-0.342607	0.623477
P55058	PLTP									3.88805	-4.57343			-0.342693
P51970	NDUFA8	0.918062	0.84427	1.64105	1.49226	1.21883	0.694017		1.71597	-0.345683			1.21778	-0.345683	-1.56346
O14579	COPE	1.3133	1.10238	1.53895	1.60047	1.55458	1.02073	1.27295	1.79287	-0.351392			1.39953	-0.351392	-1.75092
Q15121	PEA15	2.58992	2.641	2.62213	2.12228	2.67007	2.62409	1.42077	2.48071	2.61921		-3.33469	2.39637	-0.357738	-2.75411
Q9H4M9	EHD1	1.59523	3.41821	0.615223	3.33357	2.03513	2.72401	0.596846	1.75534	-0.034192	-0.215081	-0.839542	2.0092	-0.362938	-2.37213
P04433	IGKV3-11		-0.759057	-0.65379	-1.54554	-0.72603	-1.08187		-1.38029	-0.363942			-1.02443	-0.363942	0.660487
P30038	ALDH4A1	-1.11619	-1.74748	-0.715938	-1.21542	-2.21803	-2.71914	-2.36069	-1.12064	0.926768		-1.65841	-1.65169	-0.365819	1.28587
Q9Y2B0	CNPY2	1.0814	-0.629744	1.06341	0.730491	0.531092	0.233915	0.283015	1.80574	1.73272	-1.0593	-1.77663	0.637416	-0.367739	-1.00516
Q02539	H1-1	-0.960947	-1.59207	-1.61814	-1.9075	-2.06879			-1.56069	-0.367965			-1.61802	-0.367965	1.25006
P61313	RPL15	1.58618	1.29072	1.45478	1.8163	1.68884	0.785496		1.76212	-1.07376	0.0253211	-0.0579723	1.48349	-0.368805	-1.8523
Q9UNN5	FAF1		-3.67015	-3.9129	-4.28489	-3.9212			-3.50151		-0.0437883	-0.699903	-3.85813	-0.371846	3.48628
O00115	DNASE2									-0.372116				-0.372116
Q8NFP4	MDGA1										-0.388571			-0.388571
O60925	PFDN1	-1.91722	-1.62685	-1.69147	-1.74302	-1.44228		-3.89206	-1.22633	0.921835		-1.70353	-1.93418	-0.390845	1.54333
O75390	CS	1.01846	0.924482	1.88428	1.93487	1.28204	1.39485	0.785226	2.08069	1.35079	-1.38272	-1.14777	1.41311	-0.393232	-1.80634
Q96C23	GALM	1.59449	0.730877	0.385762	0.0971822	-0.286602	0.0158305	-2.4996	-0.173347	-0.399472			-0.0169263	-0.399472	-0.382545
P68133	ACTA1	-4.94994	-4.54372	-4.12559	-2.15835	-1.49057	-2.5387	-3.72125			-1.30794	0.505054	-3.36116	-0.401442	2.95972
P27824	CANX	3.59109	3.48369	3.83415	3.3568	3.83403	3.50336	3.39385	3.62255	1.91652	-0.551242	-2.58635	3.57744	-0.407026	-3.98447
P61962	DCAF7		-2.39361	-2.62396	0.501515	-1.00318					-0.408103		-1.37981	-0.408103	0.971707
Q9UDT6	CLIP2	-2.35424	-1.33172	-1.59565	-1.77691	-1.21917	-7.23021		-1.06289	0.543612	0.0477864	-1.82842	-2.36726	-0.412342	1.95491
P16083	NQO2		-5.02078	-5.97212						-1.51528	-0.0284614	0.301928	-5.49645	-0.413937	5.08251
P22748	CA4	0.724316	0.695434	-4.04059	0.31528	-0.407373	-0.870762	-2.57532	-1.83108	-0.415369			-0.998762	-0.415369	0.583392
Q9UBQ5	EIF3K	0.178469	-0.0101711	0.23655	0.347692	0.73292	-0.67825	-1.78725	-0.277424	-0.464991	-0.420489	-0.373662	-0.157183	-0.419714	-0.26253
P61081	UBE2M	-0.074791	-0.00726524	0.0403597	0.304875	-0.148832	-0.459838	-2.26433	-0.140489		-0.74298	-0.098815	-0.343788	-0.420898	-0.0771092
P19971	TYMP	3.54018	2.21265	3.40867	2.97576	2.07913	3.00132	2.57659	3.16959	3.59292	-2.36557	-2.50133	2.87049	-0.42466	-3.29515
Q9Y277	VDAC3	2.07533	0.665708	2.40413	1.66492	1.09997	1.73371	1.9882	1.7879	-0.520569	0.260593	-1.01413	1.67748	-0.424703	-2.10219
Q4G0F5	VPS26B									-0.430529				-0.430529
P49589	CARS	-2.22866	-3.93586	-3.06988	-3.16397		-2.93129	-5.28984	-3.79718	-1.78054	0.228717	0.250554	-3.48809	-0.433755	3.05434
P54136	RARS1									-1.65315	0.664162	-0.317292		-0.435428
P04439	HLA-A	3.73947	2.87533	3.55983	2.59526	3.75458	3.42443	0.777926	2.9572	2.54202	-3.4204		2.9605	-0.439192	-3.39969
Q96CW1	AP2M1	1.44415	1.82002	1.77964	1.59875	1.92932	1.59675	1.11894	1.52817	-3.0427	0.677699	1.04568	1.60197	-0.439774	-2.04174
O43920	NDUFS5	-1.18681	-0.610427	1.0173	0.913447	0.511205			0.956495	-0.453267	-1.69661	0.829499	0.266869	-0.440126	-0.706994
P00387	CYB5R3	4.43685	4.49341	4.31865	4.368	3.91736	4.6265	3.47536	4.48817	3.41933	-2.96487	-1.78675	4.26554	-0.444094	-4.70963
O75947	ATP5PD	3.01088	2.49405	3.19434	2.78246	2.85968	2.61893	2.28082	3.08649	2.37322	-2.18927	-1.52497	2.79096	-0.447007	-3.23796
O75607	NPM3	-2.43638			-3.31401	-2.82827	-3.03852	-1.62647	-1.16496	-0.454734			-2.40144	-0.454734	1.9467
Q8NFH3	NUP43										-0.65067	-0.271472		-0.461071
Q96PP9	GBP4									-0.46308				-0.46308
Q14956	GPNMB	-0.942642	-1.64594	-0.418975	-2.39924	-0.14631	0.412101	-2.24629	-2.34059	-0.467911			-1.21599	-0.467911	0.748075
P08047	SP1	-2.48539	-2.96323		-2.43826	-2.75459	-2.24158			-0.468147			-2.57661	-0.468147	2.10846
Q6DD88	ATL3	1.70183	2.00623	1.93837	2.24917	1.1109	2.21333	0.955531	1.81563	0.520222	-0.312159	-1.61782	1.74888	-0.469918	-2.21879
P43243	MATR3	1.25374	1.41146	2.27865	2.02363	1.82503	2.01345	0.874168	2.42213	-0.470949			1.76278	-0.470949	-2.23373
B2RUZ4	SMIM1	-5.12437	-4.79126	-4.88788					-4.74267	-0.502172	-0.514383	-0.398859	-4.88654	-0.471805	4.41474
Q12904	AIMP1	0.00630593	0.109684	0.340447	0.189109	-0.377198	0.196349	-1.63165	-1.03357	-1.47848	1.78312	-1.72929	-0.275066	-0.474883	-0.199817
Q9Y696	CLIC4	1.67315	2.18808	1.80714	2.2583	1.93613	2.20706	2.01428	1.56713	2.43558	-0.878605	-2.98651	1.95641	-0.476511	-2.43292
Q9ULE6	PALD1	-2.52202	-4.29922		-5.38987				-5.10587		-0.477751		-4.32925	-0.477751	3.85149
Q96FQ6	S100A16	-1.93061	-1.78833	-1.72854	-0.643711	-0.855404	-4.15916		0.334747	-0.478765			-1.53872	-0.478765	1.05995
Q7Z5R6	APBB1IP	-2.22634	-3.57411	-2.03344		-2.70021	-3.23589		-2.57943	-0.480712			-2.7249	-0.480712	2.24419
Q0ZGT2	NEXN	-3.60773	-2.30004	-4.47594	-3.53454	-3.00266	-3.75088	-3.7756	-2.74152	-0.481992			-3.39861	-0.481992	2.91662
O75376	NCOR1									-3.21612	0.77187	0.987222		-0.485674
Q8IYT4	KATNAL2										0.0116793	-0.985793		-0.487057
P09429	HMGB1	4.6418	5.32362	5.262	5.61887	5.41593	4.35408	2.47242	5.14128	0.186116		-1.1693	4.77875	-0.491589	-5.27034
A0A0C4DH39	IGHV1-58										-0.704433	-0.287219		-0.495826
P15170	GSPT1	-1.29482	-1.45635	-2.2222	-1.48761	-1.15214	-1.03588	-2.02052	-0.4141	-1.41384	0.0103435	-0.0896951	-1.38545	-0.49773	0.887723
Q8IY95	TMEM192	-2.1965		-1.22946	-1.5271				-1.09497	-1.31331		0.314938	-1.51201	-0.499184	1.01282
P29218	IMPA1	-1.82091	-1.35729	-0.886837	-1.11588	-0.992612	-1.67225	-2.95088	-0.403512	1.83599	-2.05659	-1.27901	-1.40002	-0.499868	0.900153
P42574	CASP3	-2.6089	-3.28568	-1.91198	-3.21624	-1.84057	-2.39291	-3.20624	-3.13365	-0.400897	-0.507098	-0.593524	-2.69952	-0.500506	2.19902
Q96C01	FAM136A									-0.50316				-0.50316
Q13501	SQSTM1	-3.06786	-4.00499	-3.40866	-3.19846			-3.78487	-3.32477	-0.503381			-3.46493	-0.503381	2.96155
O75828	CBR3	-1.51377	-1.0493	-0.736421	-0.655157	-2.02038	-2.11968	-5.29831	-3.21119	-0.505119			-2.07552	-0.505119	1.57041
Q9Y6N5	SQOR	1.70783	0.975396	1.80199	1.90234	1.90058	1.51415	-0.411161	1.87171	2.94101	-3.95242		1.40785	-0.505706	-1.91356
P16220	CREB1									-0.50596				-0.50596
Q86VB7	CD163	0.485523	-0.628577	1.98267	-0.0458453	0.211592	0.347334	0.37559	0.131335	2.89261	-2.69423	-1.71636	0.357452	-0.505993	-0.863446
P08133	ANXA6	4.81954	4.83032	4.82152	4.68389	4.93334	4.48535	4.07564	4.40023	2.00305	-2.65018	-0.876617	4.63123	-0.507915	-5.13914
P13671	C6	-1.25255	-1.61803	-1.46654	-2.31319	-1.2428	-0.204941	-0.00900973	-2.20206	-1.1312	-0.824245	0.430709	-1.28864	-0.508245	0.780396
O00571	DDX3X	0.35604	0.498002	0.746953	0.0927657	-1.50324	0.308332	0.381573	0.709022	-1.22301		0.190507	0.19868	-0.516253	-0.714933
P49903	SEPHS1	-2.07804	-0.425444	-0.564089	-0.54034	-0.498026	-0.286012	-0.850517	0.250465	-0.517763			-0.624	-0.517763	0.106237
Q13838	DDX39B	2.33896	2.85252	2.36771	2.62779	2.77086	2.36666	1.94956	2.96743	-0.519079			2.53019	-0.519079	-3.04926
Q16740	CLPP	3.89769	3.17055	2.78981	2.9362	3.4756	4.48257	3.81032	3.32305	-2.76527		1.72618	3.48572	-0.519544	-4.00527
Q9UIM3	FKBPL										-0.560295	-0.4816		-0.520948
Q9UK41	VPS28	-1.37102	0.069035	-0.143966	-2.54741	-1.52264				-0.22504	-0.872221	-0.475686	-1.1032	-0.524316	0.578886
P09874	PARP1	0.20929	0.365417	1.39892	-0.0734952	0.165618	-0.510358	-2.13703	1.30603	-0.525503			0.0905485	-0.525503	-0.616052
P55884	EIF3B	-2.07128	-4.96779	-2.23413	-1.42511	-0.0295777			-0.900765	-0.528219			-1.93811	-0.528219	1.40989
Q14247	CTTN	-1.56135	-0.24757	-0.293418	-0.281164	-0.601507	-0.792473	-1.13793	0.146393	1.01889	-0.321531	-2.29125	-0.596128	-0.531295	0.0648328
Q9NXV6	CDKN2AIP	-8.73591	-5.3168	-5.38973			-6.04189		-8.72761	-0.532386			-6.84239	-0.532386	6.31
Q92597	NDRG1	2.95452	3.47789	2.6601	2.35851	2.83401	2.8236	2.31041	2.34987	1.35445	-2.43187		2.72111	-0.53871	-3.25982
P55087	AQP4	0.500725	2.47737	0.897131	1.69405	0.640087			0.915798	-0.539542			1.18753	-0.539542	-1.72707
P14406	COX7A2	3.22157	2.64117	3.38523	3.17888	3.26155	3.07707	3.0387	2.56422		-0.945121	-0.148772	3.04605	-0.546946	-3.593
Q9HBI0	PARVG	-2.016	-3.42493	-1.97496	-3.29223	-2.989	-3.35594		-2.77592	-0.547319			-2.83271	-0.547319	2.28539
P20674	COX5A			0.585889	0.903451				0.131036	-0.958697	-1.02486	0.309064	0.540125	-0.558163	-1.09829
Q9NVZ3	NECAP2	0.600343	0.390725	0.784192	0.661879	0.712733	1.03982	1.02268	0.696621		-0.697872	-0.419506	0.738625	-0.558689	-1.29731
Q9UJW0	DCTN4	-1.76991	-0.821653			-1.38714	-1.02504	-2.92066		-0.751081	-0.820281	-0.111575	-1.58488	-0.560979	1.0239
P05161	ISG15	-2.10621	-2.10922		-2.50215	-3.00485	-2.50903		-2.36375		-0.562757		-2.43254	-0.562757	1.86978
P09661	SNRPA1	-1.57687	-1.50589	-0.684886	-0.976849	-0.834382		0.584346	-0.23817	1.20876	-2.3353		-0.747529	-0.56327	0.184259
P07099	EPHX1	4.04589	3.59626	3.79512	3.92542	3.89798	3.57563	2.99263	3.58109	-0.305846	-1.35441	-0.0310141	3.67625	-0.563758	-4.24001
Q9UHL9	GTF2IRD1										-0.139902	-0.996352		-0.568127
O15162	PLSCR1	-1.90443	-1.16829	-1.53665	-1.74363	-1.20262	-2.16535	-2.71348	-0.779439	-1.28156	-0.180883	-0.254913	-1.65174	-0.572451	1.07929
Q12846	STX4	-2.35239	-2.45878	-2.41941	-1.97895	-2.19793	-2.72078		-2.74735	2.23051	-3.38107		-2.4108	-0.575284	1.83552
O15372	EIF3H	-1.13418	-0.379326	-0.294134	-0.470862	-0.368561	-1.23025		-0.701594	-0.57979			-0.654129	-0.57979	0.0743396
P42765	ACAA2	3.01283	2.49535	2.75227	3.76297	2.61727	2.2897	2.47559	2.49894	1.62702	-3.31537	-0.055156	2.73811	-0.581169	-3.31928
Q14677	CLINT1	-2.79592	-1.52628	-1.55974	-1.39341	-1.54147	-0.938548		-1.06169	0.509112	-1.88069	-0.37943	-1.54529	-0.583669	0.961625
P50213	IDH3A	-0.470009	0.34747	0.59461	0.319213	0.749341	-0.339061	-0.0593486	0.75904	-0.586122			0.237657	-0.586122	-0.823779
Q8TC12	RDH11	-3.71599	-0.16138	-0.156149	-0.490573	-0.378197	-2.17343	0.418085	-0.521939	-0.587			-0.897447	-0.587	0.310447
Q9ULP9	TBC1D24									-3.1295	0.981988	0.371221		-0.592096
Q9Y3A3	MOB4						-1.67906			-0.0895974	-1.22018	-0.467339	-1.67906	-0.592372	1.08668
Q9Y336	SIGLEC9									-0.597383				-0.597383
P62277	RPS13	3.21468	2.87596	3.32731	2.7757	2.95647	2.99	3.09863	3.1836	1.47069		-2.66671	3.0528	-0.598009	-3.6508
P42126	ECI1	0.939815	1.19939	1.32457	2.0407		0.926287	-0.773788	1.28174	1.17827	-1.96359	-1.00959	0.991245	-0.598304	-1.58955
Q9NSE4	IARS2	-3.32849	-1.1277	-0.896373	-1.27478	-1.70006	-1.63786	-1.47555	-0.151733	-0.60008			-1.44907	-0.60008	0.848988
Q8WYN0	ATG4A										-0.667545	-0.53293		-0.600237
Q86U42	PABPN1	0.397812	0.605344	0.534025	0.403374	0.495529	0.113859	0.227791	0.626628	1.50729	-1.31898	-1.99949	0.425545	-0.603728	-1.02927
O95810	CAVIN2	4.70724	5.36985	3.50306	5.12201	4.27803	4.8901	3.34444	4.56045	1.95429	-2.55436	-1.21291	4.4719	-0.604329	-5.07623
O95210	STBD1									-0.608054				-0.608054
Q9Y237	PIN4									-0.610314				-0.610314
O00303	EIF3F	1.69064	1.09582	1.47745	0.845544	0.842235	1.07758	-1.59198	0.67314	-0.304408	0.156257	-1.68654	0.763803	-0.611565	-1.37537
Q14141	SEPTIN6	-0.957641	-4.18047	-0.775437	-0.455843	-3.63478	-0.495376	-0.598412	-2.46308	-0.614703			-1.69513	-0.614703	1.08043
Q14108	SCARB2	-0.131715	0.000377262	-0.486334	-0.244641	-0.0631541	-1.52255	-2.59338	-0.897352	-0.614966			-0.742344	-0.614966	0.127377
Q16853	AOC3	4.9619	5.2153	4.9551	4.90084	4.99517	5.33806	3.9245	4.90016	3.35627	-3.37207	-1.83685	4.89888	-0.617546	-5.51643
P31327	CPS1									1.24343		-2.48293		-0.619749
Q96AQ6	PBXIP1	-3.04947	-4.05057	-3.08953	-3.06772	-3.3485		-2.79065	-0.404632	-1.01316	-0.341883	-0.51027	-2.82872	-0.621772	2.20695
Q99707	MTR									1.13356	-1.57537	-1.42623		-0.622678
Q9H6Z4	RANBP3		-3.33735	-3.21348	-2.75291				-3.02217	-0.623123			-3.08148	-0.623123	2.45835
Q9BUL8	PDCD10	-1.68473	-0.332735	-0.837494	-0.651837	-2.05874			-1.05056	-0.825059	-0.431209		-1.10268	-0.628134	0.474549
Q14697	GANAB	2.48953	2.23222	2.70751	2.06837	2.36903	2.45513	2.14187	1.74454	2.03416	-2.38969	-1.53996	2.27602	-0.63183	-2.90785
Q7L5D6	GET4									-0.264181	-0.638615	-1.00039		-0.634396
Q99798	ACO2	2.74759	2.50055	3.43516	2.53906	2.92679	2.10317	2.16064	2.99507	0.302491	-3.526	1.30421	2.676	-0.639767	-3.31577
O60220	TIMM8A	0.686066		0.359819	-0.343319	-0.487333			0.747178	-0.646792			0.192482	-0.646792	-0.839274
O94919	ENDOD1	-1.45129	-3.20733	-2.02581	-3.9349		-1.57374			-1.21738	0.156108	-0.879507	-2.43861	-0.646927	1.79169
A0A0C4DH33	IGHV1-24					-2.73426				-3.68788	0.0877807	1.65203	-2.73426	-0.649355	2.08491
Q06136	KDSR	-1.0608	-0.94723	-0.305349	-1.74993	-1.3762	-1.20307	-1.83065	-0.282398	-0.649977			-1.09445	-0.649977	0.444476
Q96Q06	PLIN4	-7.28326		-6.1729	-6.75578	-5.20764			-6.01405	2.70354	-3.56301	-1.11364	-6.28673	-0.657702	5.62903
Q9Y285	FARSA	0.10601	-0.63616	-0.343612	0.399131	-0.320798	-0.0979017	-0.491715	0.747275	0.480318	-0.987161	-1.46734	-0.0797213	-0.658062	-0.57834
P13747	HLA-E	-0.85642	0.00318411	-2.92216	-2.09185		-0.691949	-2.94273	-2.34586	-0.660335			-1.69254	-0.660335	1.03221
Q9H0Q0	FAM49A	-2.16126	-1.74364	-1.50959	-2.35537	-2.8953	-2.62013	-1.66302	-2.16889	-0.66174			-2.13965	-0.66174	1.47791
P05546	SERPIND1	1.02862	1.05745	-0.0144394	0.211362	2.21848	1.79448	1.56023	0.718249	1.28972	-1.89852	-1.38198	1.0718	-0.663592	-1.7354
P55145	MANF	-0.513034	-0.552072	1.00245	-0.902379	0.783051			0.824341	1.51177	-1.51501	-1.98837	0.10706	-0.663869	-0.770928
Q9HAV7	GRPEL1	-4.69977		-3.61601		-4.12017	-5.06242			-0.665248			-4.37459	-0.665248	3.70934
Q9H9A6	LRRC40									-0.665818				-0.665818
Q8WZ82	OVCA2		-3.90883		-4.47923					-0.665908			-4.19403	-0.665908	3.52812
Q9NP81	SARS2	-1.1027	-0.548071		-1.41785	-1.59723		-4.56183	-3.2607	-0.66798			-2.0814	-0.66798	1.41342
Q9Y2Z0	SUGT1	-1.41748	0.155143	-0.702836	-0.468552	0.529738	-3.36158		0.000163874	2.57965	-0.610646	-3.9808	-0.752201	-0.670599	0.0816018
P55735	SEC13	1.63523	1.60514	2.4121	2.22864	2.13349	1.84268	-0.0810043	1.92792	0.915397	-0.794048	-2.13655	1.71302	-0.671734	-2.38476
Q9H7E9	C8orf33									-0.672943				-0.672943
P36222	CHI3L1									0.937553	-0.321361	-2.65318		-0.678997
Q00325	SLC25A3	2.27186	2.36932	2.41355	2.42047	2.0644	1.89807	1.18481	2.48973	2.40943		-3.7692	2.13903	-0.679887	-2.81891
O00442	RTCA	-0.22151	-0.557998	-0.667454	-0.481775	-0.0728011	-0.195597	1.06065	-1.10987	-3.4868	0.764924	0.671906	-0.280793	-0.683322	-0.402529
P15259	PGAM2										-2.85339	1.48565		-0.683871
Q9NP72	RAB18	0.820003	0.168749	0.874119	0.896888	0.732746	0.474781	-2.3511	0.996746	0.826867	-1.15071	-1.73345	0.326616	-0.685765	-1.01238
Q9Y3Z3	SAMHD1	2.25616	2.16099	3.35534	2.52966	2.41965	2.76533	1.83618	2.30945	2.08502	-1.46699	-2.67855	2.45409	-0.686837	-3.14093
P04181	OAT			-4.08086						-1.14307	-0.537667	-0.38063	-4.08086	-0.687122	3.39374
P35555	FBN1	-3.85367	-1.44023	-2.00438	-1.41063	-0.506793	-3.4677	-7.28513	-2.3756	-0.689588			-2.79302	-0.689588	2.10343
P83111	LACTB	-4.47382	-2.37851	-0.814715	-2.85422		-2.03847	-1.19022	-3.41839	-0.697966			-2.45262	-0.697966	1.75465
P04424	ASL	-0.371267	-0.130743	-0.392024	-0.110803	0.130868	-0.701302		-0.969701	1.33709	-1.81656	-1.62162	-0.363567	-0.700362	-0.336795
P22897	MRC1	0.98241	0.122553	1.01383	0.342502	0.883266	0.640464	0.60314	0.816608	-0.844637	0.188946	-1.48367	0.675597	-0.713119	-1.38872
Q8IZF2	ADGRF5			-6.33231	-4.34989		-6.22435		-4.72479	-0.714544			-5.40784	-0.714544	4.69329
P06748	NPM1	4.03061	4.41409	4.91462	4.0371	2.45925	4.56296	4.7099	4.53228	1.14805	-2.57849		4.2076	-0.71522	-4.92282
Q15746	MYLK	0.0488551	0.997721	0.665534	0.758443	1.38003	0.53306	-1.06105	0.632806	-0.716307			0.494425	-0.716307	-1.21073
P34910	EVI2B									-0.723322				-0.723322
Q8NHP1	AKR7L			-4.94244						-0.724352			-4.94244	-0.724352	4.21809
Q8N1B4	VPS52										-0.316056	-1.15183		-0.73394
P31937	HIBADH	1.74094	1.34898	1.38744	1.00485	0.957369	0.706412	0.699491	0.79355	-0.207834		-1.28213	1.07988	-0.744983	-1.82486
Q9HCY8	S100A14	-1.67661	-1.44632	-2.44615	-4.68794	-3.13441		-1.22285	-0.848778	-1.1177	-0.372921		-2.20901	-0.74531	1.4637
Q15019	SEPTIN2	3.57206	3.52275	3.26685	3.69809	3.83133	3.79132	2.235	3.32163	0.554348	-1.36371	-1.42736	3.40488	-0.745576	-4.15046
Q13232	NME3	-2.33121	-1.72408	-1.02343	-0.410211	-1.0534	-3.36765		-0.619697	-0.747553			-1.50424	-0.747553	0.756688
Q9UMS4	PRPF19	0.766206	0.385993	0.783785	0.953966	0.641321	0.207561	0.0359058	0.745256	-0.896291		-0.600914	0.564999	-0.748602	-1.3136
Q8IVN8	SBSPON	1.4539	1.89162	0.0992943	1.52451	1.44931	2.09286		0.943061	-0.75404			1.35065	-0.75404	-2.10469
Q15233	NONO	1.96519	2.58186	2.51312	2.40181	1.74253	2.33768	1.98668	2.85682	-0.759098			2.29821	-0.759098	-3.05731
Q9UHY7	ENOPH1	0.578532	0.31644	0.567641	0.0308497	0.293437	0.0616006	-1.23544	0.22725	-1.98844	-0.062732	-0.242154	0.105038	-0.764443	-0.869482
P00505	GOT2	1.59375	1.89778	2.11405	2.25404	2.15762	1.94881	0.586151	2.38282	1.1341	-2.2131	-1.22824	1.86688	-0.769077	-2.63595
Q86V85	GPR180									-0.7712				-0.7712
Q9BVJ7	DUSP23										-0.56459	-0.981082		-0.772836
O43684	BUB3	0.180706	0.542827	0.857453	0.198747	0.751362	-0.148646		0.687916	0.919527	-2.46694		0.438624	-0.773705	-1.21233
Q9UL18	AGO1		-3.21783	-3.92711	-3.14121	-5.16837			-4.96434	-0.775668			-4.08377	-0.775668	3.3081
Q9UBI1	COMMD3	-0.917581	-0.143851	-0.899986	-1.54303	-2.94074	-1.11152	-1.62766	-0.821829	-0.776456			-1.25077	-0.776456	0.474319
O15212	PFDN6	0.522306		-0.0868264	0.143548	0.495802	0.585414		0.635024	-0.777598			0.382545	-0.777598	-1.16014
P46060	RANGAP1	-1.41346	-2.99129	-0.996523		-1.60268	-0.455636		-2.00413	0.212825	-0.901521	-1.64445	-1.57728	-0.777714	0.79957
Q92841	DDX17	1.06187	1.95621	1.81824	1.40136	1.84864	1.62992	1.10985	1.83811	1.18255	-2.7387		1.58303	-0.778074	-2.3611
Q9BPX5	ARPC5L	-0.00539951	0.654642	0.73001	1.08468	1.31682	-1.42334		1.37473	-0.108522	-1.45001		0.533164	-0.779267	-1.31243
Q15637	SF1	-1.39031	-0.895002	-0.438978	-0.84714	-1.33954	-0.706538		-0.176276	-0.781655			-0.827684	-0.781655	0.046029
Q9BVC6	TMEM109	3.55409	4.04025	3.59083	3.77109	3.51877	4.54483	2.68488	3.55788	-0.783842			3.65783	-0.783842	-4.44167
Q8NBQ5	HSD17B11	1.22398	1.34765	1.59223	1.77105	1.54757	1.23276	1.09377	0.867168	-0.784102			1.33452	-0.784102	-2.11863
Q6GTX8	LAIR1	-2.27484	-4.54834	-2.21036	-4.26141	-3.14379	-2.89152		-3.92464	-0.784724			-3.32213	-0.784724	2.53741
P63218	GNG5	0.637668	1.60932	1.40942	0.983922	0.994699	1.7937		1.01943	-0.788241			1.20688	-0.788241	-1.99512
P02689	PMP2									-0.790065				-0.790065
P54709	ATP1B3	0.871795	1.2809	0.597453	1.28971	1.32029	1.39669	0.422742	0.477217		-0.249733	-1.33976	0.957101	-0.794748	-1.75185
P48960	CD97		-4.84133	-2.98331	-4.33151				-4.94192	-0.797153			-4.27452	-0.797153	3.47736
Q9NZL4	HSPBP1	-3.03952	-3.60934	-3.58986	-3.69225	-3.88935	-3.28786		-2.7893		-0.601782	-0.994248	-3.41393	-0.798015	2.61591
Q96AE4	FUBP1	0.280561	0.231998	0.409314	0.270741	0.395229	0.275784	-0.885022	0.540688	2.23914	-2.03102	-2.62324	0.189912	-0.805037	-0.994949
Q9UBS4	DNAJB11	0.349785	0.16569	1.05894	0.0796564	0.35548	0.569244	-1.05666	-0.054015	-0.807953			0.183514	-0.807953	-0.991467
Q9Y3Q8	TSC22D4										0.254634	-1.87332		-0.809345
Q9Y6Y8	SEC23IP	-2.27501	-2.49028	-1.68598	-2.00612	-2.03581	-2.7619		-1.63867	-0.810045			-2.12768	-0.810045	1.31764
P20160	AZU1	-3.90019	-4.09621	-5.35384		-2.67503	-4.76461		-4.28219	-0.811032			-4.17868	-0.811032	3.36765
P20839	IMPDH1	-4.41494	-4.37209	-3.29389	-7.07072	-3.85711	-4.39269	-7.25869	-3.82493	-0.813031			-4.81063	-0.813031	3.9976
P55327	TPD52	0.538719	0.503776	0.74556	0.821929	0.851239	-0.638037		0.0804486	0.39461	-2.02072		0.414805	-0.813053	-1.22786
O75112	LDB3		-3.34188	-3.05192	-3.14084	-2.43618	-2.2908		-3.68136			-0.815558	-2.9905	-0.815558	2.17494
Q9P0V9	SEPTIN10	-0.0275289	1.37028	0.139361	0.872185	0.12641	-0.250287	0.227791	0.390903	-0.82452			0.356139	-0.82452	-1.18066
Q96CN7	ISOC1	0.946988	1.07757	0.641354	0.584359	0.168446	0.846107	-0.401649	0.783319		-1.79553	0.145918	0.580811	-0.824807	-1.40562
Q14749	GNMT									-0.828001				-0.828001
Q9H477	RBKS	-6.59079	-7.25587	-6.96351	-5.70341		-5.26981				-0.69411	-0.963931	-6.35668	-0.82902	5.52766
P52597	HNRNPF	3.00594	2.95792	2.95335	3.28341	2.76176	2.99856	2.65407	3.17065	1.00287	-1.88289	-1.60838	2.97321	-0.829466	-3.80267
Q9UHQ9	CYB5R1	-0.383435	-0.354062	0.11299	-2.06347	-3.0653	-1.08252	-0.963717	0.68878	-0.829843			-0.888842	-0.829843	0.0589989
P09543	CNP	-6.86469		-1.60323	-1.18139		-1.94693	-2.20143	-3.42032	0.995946	-2.07318	-1.41302	-2.86966	-0.830087	2.03958
Q14344	GNA13	-0.771826	0.0291469	-0.663082	-0.0843405	-1.29449	-1.22499	-1.27286	-0.932005	-0.832372			-0.776805	-0.832372	-0.0555673
Q02978	SLC25A11	0.315163	0.981998	1.41091	0.308646	1.10403	-0.401021	-1.74131	1.45224	-0.268522	-1.44641	-0.785343	0.428832	-0.833424	-1.26226
P20042	EIF2S2	0.0180756	-0.251313	0.125379	-0.310371	-0.18308	-0.388648	-0.358695	0.0676306	-0.731521	-0.984841	-0.791988	-0.160128	-0.836116	-0.675989
Q9UHG3	PCYOX1	2.41208	3.4389	2.38713	2.91918	2.84926	2.68991	1.64579	2.55467	-0.837196			2.61212	-0.837196	-3.44931
O15143	ARPC1B	3.59762	2.92386	3.72982	2.79513	3.09486	3.36455	3.41201	2.96278	4.50829		-6.19597	3.23508	-0.843838	-4.07892
Q9Y250	LZTS1									-0.845922				-0.845922
Q9HBH0	RHOF									-0.848288				-0.848288
Q9Y3A5	SBDS	-1.44612	-1.15502	-1.32925	-0.639077	-1.60638		-2.5165	0.0980363	-0.848812			-1.22776	-0.848812	0.378947
Q9UBX5	FBLN5	1.62954	1.27004	3.12908	2.46684	2.80278	1.23582	1.40657	2.05397	-0.162938	-1.53535		1.99933	-0.849142	-2.84847
P17066	HSPA6	-7.69353	-1.46351	-1.50488	-2.64695	-0.806521	-3.24552	-6.64257	-0.960424	2.40327	-3.21419	-1.74192	-3.12049	-0.850949	2.26954
P51571	SSR4	2.087	1.6467	2.57284	2.50522	2.27748	2.02654	2.61561	2.31988	1.21697		-2.92131	2.25641	-0.85217	-3.10858
Q9NTJ5	SACM1L	0.0777762	-0.499329	-0.0188824	0.360192	-0.378906	-2.26447	-2.61507	-0.643351	-0.338737	-1.39322	-0.83903	-0.747756	-0.856995	-0.10924
Q9BSF0	C2orf88											-0.857118		-0.857118
Q96I15	SCLY									-0.860374				-0.860374
P63167	DYNLL1	1.06022	1.92702	1.0605	1.67263	1.10275	1.29193	1.72137	0.965335	-0.862494			1.35022	-0.862494	-2.21271
Q14C86	GAPVD1	-3.52922	-3.99085	-3.65679		-5.63979	-2.94518		-2.9303	-3.65557	0.536484	0.527859	-3.78202	-0.863741	2.91828
Q14116	IL18									-1.06511		-0.663466		-0.864286
O00560	SDCBP	0.914935	-0.291131	0.940868	0.368553	-0.0450436	-1.41691	-0.775258	0.965055	-0.975647	-0.470196	-1.14973	0.0826335	-0.86519	-0.947824
P05166	PCCB	-1.23085	-1.78044	-0.863654	-1.41132	-2.07878	-1.7151	-2.36348	-2.22486	-0.865539			-1.70856	-0.865539	0.843022
P51858	HDGF	1.96913	1.94767	1.53493	2.19198	2.0327	2.45548	0.820452	2.15144	0.438797	-1.69212	-1.34839	1.88797	-0.867238	-2.75521
P10916	MYL2										-2.75586	1.01996		-0.867948
P61247	RPS3A	1.70989	2.25306	2.6283	2.44111	2.93814	1.531	0.86608	3.03197	1.55063		-3.29786	2.17494	-0.873613	-3.04856
P24310	COX7A1											-0.874541		-0.874541
Q96CX2	KCTD12	3.40004	3.99894	3.75398	3.84348	4.0363	3.9608	1.84267	3.52074	3.17014	-2.28694	-3.50859	3.54462	-0.875129	-4.41975
O60927	PPP1R11									-0.878008				-0.878008
A0A0C4DH43	IGHV2-70D		-1.23484	-0.0664769		0.0351303	-1.09298		-2.41042		-1.11264	-0.646458	-0.953916	-0.879549	0.0743679
P09525	ANXA4	3.95203	4.3927	4.27961	3.75211	4.06559	4.4509	4.04491	4.43082	2.66551	-2.28774	-3.01746	4.17108	-0.879896	-5.05098
Q92890	UFD1		-2.68645	-1.12953	-1.61889	-1.50506	-1.78078	-1.09572	-2.64091	-0.88161			-1.77962	-0.88161	0.89801
Q15056	EIF4H	1.70528	1.4334	1.1592	1.77197	1.18792	1.51794	0.517561	1.71847	0.462031	-2.70672	-0.402591	1.37647	-0.882426	-2.25889
P68366	TUBA4A	0.365134	0.751503	0.133196	0.427196	-0.176977	0.491213	-3.04823	0.326733	1.60018	-1.7964	-2.45264	-0.0912792	-0.882954	-0.791675
O75436	VPS26A	1.13391	1.44127	1.03736	1.31423	0.762519	1.38192	0.802897	1.36087	1.22497	-2.99177		1.15437	-0.883398	-2.03777
P09913	IFIT2	-3.97625	-3.547	-3.55022	-5.56028		-4.01519		-4.34492		-1.03257	-0.734628	-4.16564	-0.883601	3.28204
Q14738	PPP2R5D	-1.73596	-1.39587	-0.889648	-2.03456	-1.39353	-1.26697	-1.87892	-1.86989	0.658549	-0.613609	-2.70607	-1.55817	-0.887042	0.671127
Q9H4A4	RNPEP	2.5672	1.64704	1.75991	1.77661	1.54988	1.77197	1.31572	1.99962	0.076865	-1.04072	-1.69787	1.79849	-0.887242	-2.68573
P11177	PDHB	0.641087	0.816805	1.40528	1.44614	2.29196	0.23658	-0.0610512	1.54736	-0.840365	-0.626661	-1.21243	1.04052	-0.893152	-1.93367
Q13884	SNTB1	-2.09823	-0.841892	-4.18214	-1.73849	-3.08044	-2.43734	-3.09458	-1.39515	-0.893482			-2.35853	-0.893482	1.46505
P61289	PSME3	-2.40346	-2.67488	-1.73553	-2.06216	-1.14944	-3.63007	-3.55601	-0.748869	-0.893946			-2.24505	-0.893946	1.3511
O14907	TAX1BP3	1.13224	2.55537	1.21088	1.01727	1.49359	1.46182	1.61048	0.969107		-0.894493		1.43134	-0.894493	-2.32584
Q6ICL3	TANGO2	-0.468854	-1.65656	-2.27391	-2.41	-1.06852		-2.05759	-1.48099	-3.8325	0.711863	0.434403	-1.63092	-0.89541	0.73551
Q96A72	MAGOHB									-1.32686	-0.359102	-1.00313		-0.896363
O15067	PFAS	-2.11425	-2.74458	-2.70112	-4.839	-3.29285	-2.89492	-2.87068	-3.3922	-4.84895	0.80478	1.35227	-3.1062	-0.8973	2.2089
Q13617	CUL2	-3.3566	-2.69183	-3.87607	-2.66789	-5.64546	-3.13777		-4.10813	-4.02136	0.651082	0.674343	-3.64054	-0.898643	2.74189
Q02218	OGDH	1.02953	1.13343	1.28523	1.53767	1.44342	0.963247	0.806514	1.8226	-0.899227			1.25271	-0.899227	-2.15193
P36776	LONP1	-1.10704	-0.998297	-0.129403	-0.844423	-1.87098	-1.42199	-3.73109	-0.24816	-0.900163			-1.29392	-0.900163	0.393759
P67936	TPM4	3.97151	2.96733	3.2175	3.45456	3.97188	3.8367	3.66655	2.15384	4.73976	-3.80678	-3.63811	3.40498	-0.90171	-4.30669
O75688	PPM1B	-2.91289	-3.13035	-2.84623	-2.77071	-2.83596			-7.50275	-1.9427	0.413588	-1.17675	-3.66648	-0.901953	2.76453
P14317	HCLS1	1.25925	-1.11474	1.39626	-0.201958	-0.302926	0.221446	-2.18129	0.00781788	0.162139	-1.39875	-1.48862	-0.114517	-0.908409	-0.793892
Q07955	SRSF1	0.538233	1.40822	1.22814	1.90254	1.68655	-0.268739	-3.03074	2.01091	-0.177823	-1.63972		0.68439	-0.90877	-1.59316
Q15717	ELAVL1	-0.595943	0.156054	-0.71709	0.101804	-1.26691	-4.28352	-1.18484	-0.846714	0.450446	-2.27172		-1.07964	-0.910638	0.169006
Q8N684	CPSF7									-0.917224				-0.917224
O15371	EIF3D	-0.432769	-0.549327	0.276328	-0.950522	-0.839021	0.659788	-0.0350159	-0.316142	-0.917318			-0.273335	-0.917318	-0.643982
P63279	UBE2I	0.438765	0.964103	1.46438	1.07097	1.0315	1.44043		1.49298	-0.919359			1.12902	-0.919359	-2.04838
P51809	VAMP7	-4.06126	-3.72446	-3.02893	-3.35068	-3.37247			-2.46313	0.260622	-1.74599	-1.28784	-3.33349	-0.924402	2.40909
P26583	HMGB2	-3.80676	-3.17586	-3.59505		-2.40577	-5.32978		-1.89618	-0.926947			-3.36823	-0.926947	2.44129
Q04206	RELA	-1.80816	-1.01566	-2.16388	-1.31273	-1.96712	-2.71968		-1.27488	-0.929164			-1.75173	-0.929164	0.822565
Q13586	STIM1	-8.48221	-2.25339	-6.05478	-2.89877	-3.50938			-2.55966	-0.93122			-4.29303	-0.93122	3.36181
O94760	DDAH1	1.74525	2.41566	1.87933	2.38982	1.849	2.02834	-1.12045	2.60878	-0.935871			1.72447	-0.935871	-2.66034
Q96RF0	SNX18	-1.41243	-1.52479	-0.409729	-1.55019	-1.00723	-1.30512		-0.755079	-0.936137			-1.1378	-0.936137	0.201659
Q9GZS3	WDR61	-2.09042	-1.33605	-1.48754	-1.94083	-0.95688	-1.24983		-1.42954	-0.937938			-1.49873	-0.937938	0.56079
P22894	MMP8	-3.18893	-4.46122	-5.50308		-1.88382	-4.76619		-3.06642	0.616024	-1.50812	-1.92268	-3.81161	-0.938259	2.87335
Q12905	ILF2	1.89542	2.24353	2.57974	1.80352	2.10902	1.93054	1.63074	2.24216	-0.940121			2.05433	-0.940121	-2.99445
Q2TAA2	IAH1	1.42922	-0.241804	0.686893	1.4263	-0.56381	0.539602	-0.0407955	0.386689	-1.90648	-0.902766	-0.0113901	0.452787	-0.940213	-1.393
Q8NFH4	NUP37									0.688847		-2.5757		-0.943429
Q92785	DPF2			-3.57158					-3.43897	-0.943752			-3.50528	-0.943752	2.56153
Q15063	POSTN									0.683898	1.62618	-5.14344		-0.944455
Q02413	DSG1									-2.86651	0.977002			-0.944752
P00748	F12	-0.759935	-1.59655	-0.825521	-1.89098	0.139074	-0.0588921	-4.69541	-0.746988			-0.946829	-1.3044	-0.946829	0.357571
Q99714	HSD17B10	2.50062	3.00888	3.36719	2.57077	3.08136	2.98473	1.88039	3.03357	3.37908	-3.68697	-2.53862	2.80344	-0.948836	-3.75228
P84243	H3-3A	2.98007	5.00085	3.83837	3.63606	4.35609	3.55205	4.71691	4.65347	4.29556	-3.74229	-3.41504	4.09173	-0.953924	-5.04566
Q9Y4X5	ARIH1									-0.954807				-0.954807
Q9H2A2	ALDH8A1									-0.955421				-0.955421
Q12929	EPS8	-4.12694	-3.27655	-2.74417	-2.99549	-3.30525	-2.9774		-1.64105	-1.6946	1.17744	-2.35323	-3.00955	-0.956799	2.05275
Q00653	NFKB2									-0.958651				-0.958651
P10321	HLA-C	2.44055	2.69893	1.5717	3.26281	0.746668	2.71058	1.38889	1.71164	-0.181047	-1.74425		2.06647	-0.962649	-3.02912
P23193	TCEA1	-0.733025	-0.53999	-0.501665	-0.41035	-0.477968	-0.106924		-0.592342	-0.497991	-1.43111		-0.480324	-0.964552	-0.484228
P31153	MAT2A	0.235604	1.0233	0.826039	0.480132	0.825323	-0.24932		0.965475	-2.44323	-0.468182	0.0151978	0.58665	-0.965406	-1.55206
Q96HR9	REEP6									-0.965407				-0.965407
Q9NW15	ANO10									-0.97008				-0.97008
Q7RTV0	PHF5A	-0.893543	-1.17298	-1.14309	-0.583777	-0.5759	-0.349583	-2.18732	-0.523156	-0.970367			-0.928669	-0.970367	-0.041698
Q9ULC3	RAB23	-0.782768	0.333846	-0.510191	0.514745	-0.272667	0.171254	-1.94637	-0.153767	-3.13685	0.459384	-0.253893	-0.33074	-0.977118	-0.646378
P29966	MARCKS	0.478241	0.485641	0.110049	-0.702803	-0.53993	0.57591	-0.0742924	-0.426418	5.24014	-2.44033	-5.73392	-0.0117003	-0.978036	-0.966336
Q9Y6E2	BZW2		-5.8188	-3.08336	-3.45622					-0.979943			-4.11946	-0.979943	3.13952
Q6IA69	NADSYN1			-3.44674	-3.92703	-4.12419			-3.81748		-1.77554	-0.195431	-3.82886	-0.985487	2.84337
P49593	PPM1F	-0.025601	0.347163	-0.778319	-1.94404	-0.57356	-0.131575	0.0490915	-1.34115	-0.991372			-0.549748	-0.991372	-0.441624
Q13287	NMI	-3.63524							-2.4657	-0.0540462	-1.26152	-1.65859	-3.05047	-0.991387	2.05909
Q6P1N9	TATDN1	0.189425	0.685242	-0.105028	0.830704	0.553026	1.40567	-0.421599	0.635253		-0.367322	-1.61959	0.471587	-0.993454	-1.46504
Q9Y570	PPME1	-1.0758	-0.582532	-1.06125	-1.47191	-1.04214	-0.42126	-1.29115	-0.834924	-4.66557	1.23049	0.440479	-0.97262	-0.998199	-0.0255788
O60763	USO1	-0.248543	-1.26223	-0.185179	-1.09002	-0.703923	-0.478711	-1.48984	-0.32419	1.39121		-3.3884	-0.722829	-0.998594	-0.275765
Q5R3K3	CALHM6									-1.00022				-1.00022
Q9NUL5	SHFL	-1.62256	-1.04285	-1.62159	-0.932603	-0.995102	-1.2078	-2.03454	-1.23447	-1.00188			-1.33644	-1.00188	0.334559
Q53EL6	PDCD4	-0.668327	-0.179949	-0.148464	-0.841151	-0.765878	-0.523436	-2.28012	-1.27779	-1.03159		-0.973438	-0.83564	-1.00252	-0.166876
Q9Y224	RTRAF	-0.238895	0.812485	0.175058	0.570614	0.338133	-0.149247	0.470977	0.441258	-0.394165	-1.61773		0.302548	-1.00595	-1.3085
P49023	PXN	-1.38763	-0.0882144	-0.761785	-0.255551	-1.18181	0.150294	-1.40512	-1.38071	-1.00647			-0.788815	-1.00647	-0.217656
P49662	CASP4									-1.01047				-1.01047
P20851	C4BPB			-3.16748	-5.00297	-2.16144	-1.03485	-0.313455	-4.53522	-0.940764		-1.0828	-2.70257	-1.01178	1.69079
Q15661	TPSAB1	5.94706	7.29036	5.41806	6.7742	6.3239	6.87938	5.11672	5.8843	-1.01228			6.20425	-1.01228	-7.21652
P23276	KEL							-3.4427		-3.7462	0.362844	0.337672	-3.4427	-1.01523	2.42748
Q9UHY1	NRBP1									-0.786666	-1.39814	-0.862382		-1.01573
O15305	PMM2	-3.19988	-2.21121	-2.88377	-2.32345	-3.37776	-3.30568	-2.68051	-1.71283	0.378674	-1.55892	-1.86747	-2.71189	-1.0159	1.69598
Q9HD42	CHMP1A	-1.61272	-1.81262		-0.768232		-1.74789	-2.38898	-1.99954	-0.387523	-0.912896	-1.7667	-1.72166	-1.02237	0.699289
A6NDU8	C5orf51									-0.483835	-1.06979	-1.51833		-1.02398
Q9NPQ8	RIC8A	-2.16759	-1.48892	-2.14175	-3.52698	-1.95067	-1.86095	-1.64194	-1.95841	-3.9473	0.2293	0.637593	-2.09215	-1.0268	1.06535
P63092	GNAS	1.86862	2.12045	1.74172	1.2962	1.61088	1.17275	0.579178	1.36755	0.20388	-1.52685	-1.76446	1.46967	-1.02914	-2.49881
Q00341	HDLBP	-0.842662	-0.758529	-0.0345415	-0.51927	0.0335961	-0.99085	-0.844872	-0.0240443	-1.02994			-0.497647	-1.02994	-0.532291
Q00978	IRF9									-1.03212				-1.03212
Q8TBC4	UBA3	-0.497371	0.13758	-0.795449	-0.109284	-0.692115	-0.0583274	-0.340733	-0.157053	-3.63024	0.0737742	0.458796	-0.314094	-1.03256	-0.718463
O95433	AHSA1	-1.05579	-1.12157	-0.789622	-0.84789	-1.13627	-1.20503	-1.62011	-0.389418	-0.543178	-0.654697	-1.90324	-1.02071	-1.03371	-0.0129931
P26640	VARS1									0.402604	-2.47393			-1.03566
Q10589	BST2	0.015888	1.51606	-1.39506	0.532871	-0.340964	0.330708		0.275797	-1.03639			0.133613	-1.03639	-1.17
O95232	LUC7L3		-3.60522	-2.81505	-1.74206	-4.70547		-3.59983	-4.22279	-1.0383			-3.4484	-1.0383	2.41011
O14964	HGS									-0.824792	-1.20705	-1.09396		-1.04193
Q8WXX5	DNAJC9	-1.97066	-1.59498	-2.32123	-2.12375	-3.01529	-2.10017	-1.92334	-2.45419	-0.843361	-1.20705	-1.08703	-2.18795	-1.04581	1.14213
Q9Y262	EIF3L	0.346004	0.0219632	-0.140228	-0.0221516	0.271794	-0.0888529	-3.35075	-0.0676905	-0.788001	-1.06385	-1.28754	-0.378739	-1.04646	-0.667724
Q9H0W9	C11orf54	0.205734	0.391876	0.685732	-1.79163	0.188141	-2.95476	-2.95955	-0.426454		-1.38011	-0.733594	-0.832615	-1.05685	-0.224238
Q9UGT4	SUSD2	3.42457	4.44823	1.92447	3.50058	2.24403	3.3803	3.34233	3.32765	-1.05772			3.19902	-1.05772	-4.25674
Q8NC51	SERBP1	0.664288	0.86572	0.838504	0.384592	0.389317	0.968481	-0.356548	1.32632	-2.25924	0.138653		0.635084	-1.06029	-1.69538
Q969G3	SMARCE1		-2.12185	-2.79241	-1.47336				-3.15452	-1.06178			-2.38553	-1.06178	1.32376
Q13045	FLII	-0.311404	-0.276117	0.143427	-0.514348	-0.757072	0.217155	-1.56529	-0.367934	-1.0624			-0.428947	-1.0624	-0.633452
O96005	CLPTM1	-4.07872	-3.51577	-4.30592		-3.05594	-4.35179		-2.54101	-1.06581			-3.64152	-1.06581	2.57571
Q13185	CBX3	2.22754	2.59333	2.77258	2.96526	3.0879	2.01527	1.69613	2.59691	0.84348	-2.97586		2.49437	-1.06619	-3.56056
P0DOX3	IGHD	0.0970998	-1.82418	-2.34027	-2.47945	-0.230071	0.0812094	2.9602	-1.28842	-1.38147	-1.41391	-0.406164	-0.627986	-1.06718	-0.439196
Q9BVM2	DPCD		-2.58436		-3.06597	-2.78928	-1.94023	-2.46003	-2.35157		-0.601234	-1.53489	-2.53191	-1.06806	1.46384
P62841	RPS15	-0.364643	-1.70707	1.67686	0.98036	-1.26344	0.401379	0.811419	0.544214	2.02613	-4.16431		0.134885	-1.06909	-1.20397
Q86X76	NIT1	-1.34724	-1.85558	-0.961891	-1.70302	-1.74074	-2.03663	-3.3364	-1.90833	-4.98584	0.74516	1.02655	-1.86123	-1.07138	0.78985
Q14558	PRPSAP1	-1.80872	-2.25327	-1.78458	-2.62893			-1.78124	-2.07325		-1.10416	-1.04535	-2.055	-1.07475	0.980246
Q8WUD1	RAB2B			-4.57626					-3.36113	-2.33377	-1.01398	0.111924	-3.96869	-1.07861	2.89009
P35269	GTF2F1	-5.14034	-5.04661	-5.17939		-4.30405			-4.58208	-1.08006			-4.85049	-1.08006	3.77044
Q9P2R3	ANKFY1	-3.1045	-2.28716	-3.16927	-1.43086	-2.39276	-1.93137		-2.24907	-3.90674	-0.50326	1.16175	-2.36643	-1.08275	1.28368
Q13596	SNX1	-1.4126	-1.32271	-1.17085	-1.16792	-0.962931	-1.73391	-3.45382	-0.459575	-1.09125			-1.46054	-1.09125	0.369293
O95352	ATG7	-1.01114	-2.10743	-0.927138	-1.57622	-2.31577	-2.56386	-2.31434	-0.584334	-1.94258	-0.778954	-0.555563	-1.67503	-1.09237	0.582662
Q8N335	GPD1L	0.457319	1.10396	-0.372022	0.932962	0.348848	0.811769	-0.629986	1.27915	-1.09365			0.4915	-1.09365	-1.58515
O15498	YKT6	-3.88855	-3.23954	-0.802807	-0.916821	-0.617653			-1.60363	-2.47822	-0.775882	-0.0303723	-1.84483	-1.09482	0.750007
P49411	TUFM	2.06823	2.15088	2.76497	2.20611	2.32497	2.52932	2.02319	2.8616	2.88574	-2.82467	-3.34947	2.36616	-1.09613	-3.46229
P53990	IST1	-0.129818	0.279421	0.632249	0.18728	0.418856	1.09859	1.09988	-0.235917	0.601871	-2.14955	-1.74151	0.418817	-1.0964	-1.51521
P62633	CNBP	-0.0768196	-0.1046	0.522167	0.626073	0.615014	0.56189	0.108973	0.732293	0.685712	-1.41645	-2.57249	0.373124	-1.10108	-1.4742
P42224	STAT1	2.6128	1.30743	1.63903	1.94871	1.13271	2.28645	1.3945	1.95473	3.29968	-2.53929	-4.06627	1.78454	-1.10196	-2.88651
Q9HCN4	GPN1									-1.10614				-1.10614
P55008	AIF1	2.40174	0.296133	2.78124	0.737385	2.04184	0.0926228	-1.20798	2.28785		-1.10821		1.17885	-1.10821	-2.28706
Q6PIU2	NCEH1	1.77724	0.25549	1.54929	0.470346	1.01464	1.28587	1.28541	1.34343	-0.653408	-1.36523	-1.30781	1.12271	-1.10881	-2.23153
Q96AZ6	ISG20	-4.15342	-4.24256	-3.63628	-5.22933	-3.84909	-2.38634	-3.62745	-4.67482		-0.401855	-1.81937	-3.97491	-1.11061	2.8643
P18065	IGFBP2									-1.11485				-1.11485
Q12768	WASHC5	-1.38519	-1.46086	-1.09838	-2.63634	-1.90949	-1.94436	-3.12654	-1.68157			-1.11514	-1.90534	-1.11514	0.7902
Q9ULV4	CORO1C	1.1768	1.53216	1.37606	1.53264	1.48342	0.95348	1.15082	0.954805	0.354936		-2.59456	1.27002	-1.11981	-2.38984
Q15036	SNX17		-2.89286	-2.47068	-2.22648	-3.35955	-3.83494	-4.18701	-2.61135	-1.11994			-3.08326	-1.11994	1.96333
P10163	PRB4									-1.12341				-1.12341
Q8NBS9	TXNDC5	2.42122	1.82986	3.15423	1.30192	3.56013	2.21625	3.45614	0.184218	3.6327		-5.88107	2.2655	-1.12419	-3.38968
Q8IW45	NAXD	-2.4404	-2.15415	-1.54726	-1.36085	-3.13199	-2.42768		-3.5444	-1.12621			-2.37239	-1.12621	1.24618
Q9NPC6	MYOZ2											-1.13317		-1.13317
Q9NQC3	RTN4	1.45928	0.968897	1.17471	1.15096	0.237771	1.13643	-0.314363	0.867303	2.45369	-3.07382	-2.79197	0.835122	-1.13737	-1.97249
Q9H910	JPT2										-1.37063	-0.909481		-1.14005
P21399	ACO1	1.03485	0.0186791	1.90464	0.562008	0.809511	0.377042	0.608703	1.024	-1.08942	-1.299	-1.05352	0.792429	-1.14731	-1.93974
P07910	HNRNPC	3.08106	3.08286	3.18026	3.26718	3.03286	3.39668	3.25567	3.17661	3.16988	-3.33457	-3.28033	3.18415	-1.14834	-4.33249
P26640	VARS	0.0104203	-0.0902352	0.679064	-0.0523164	0.524508	-0.288139	-0.110765	0.750672	0.274366	-1.44261	-2.29664	0.177901	-1.15496	-1.33286
P62136	PPP1CA	2.76062	3.10846	2.80313	3.30192	2.00037	2.73627	2.3593	2.47413	-0.175573	-2.13472		2.69302	-1.15515	-3.84817
Q9Y5S9	RBM8A	-0.737458	-0.0811227	0.124415	0.699901	-2.26358	-1.4772		0.593487	-2.80413	-0.854866	0.190036	-0.448794	-1.15632	-0.707525
Q9Y4P8	WIPI2		-3.23529	-3.75348	-2.25219		-2.63735		-3.44926		-0.645324	-1.66968	-3.06552	-1.1575	1.90801
Q93034	CUL5	-5.44174	-2.53089	-2.29084	-7.10874	-2.92975	-2.86	-2.24678	-2.69205	-1.24873	-1.0482	-1.18274	-3.5126	-1.15989	2.35271
Q9HA64	FN3KRP	-0.795518	-1.15502	-0.991963	-2.32803	-1.77908	-1.23955	-0.231453	-1.31992	0.373803	-1.78804	-2.07296	-1.23007	-1.1624	0.0676674
Q6NYC8	PPP1R18	-3.55531	-4.49444	-3.02554		-3.90886	-3.64758		-4.23905	-0.286657		-2.04292	-3.8118	-1.16479	2.64701
P01920	HLA-DQB1	1.07998	0.960096	3.25259	2.56985	2.07114	-0.36247		-2.32833	-1.16754			1.03469	-1.16754	-2.20224
O60271	SPAG9	-3.27689	-3.91639	-3.745	-5.14993	-4.8802	-4.17167		-2.66519	-1.17161			-3.97218	-1.17161	2.80057
Q12962	TAF10									-1.17254				-1.17254
O75439	PMPCB	-4.59077	-3.68062	-3.64491	-3.47346	-3.88659	-4.99184	-5.12852	-3.59965	-1.17359			-4.12454	-1.17359	2.95096
Q9Y2A7	NCKAP1	-0.883329	0.288781	-0.927315	-0.0383858	-0.719204	-0.881568	-2.12674	-0.681611		-1.17427		-0.746172	-1.17427	-0.4281
P35270	SPR	1.54862	1.70005	1.82795	2.16538	1.15546	1.17793	1.21883	2.45876	-1.17441			1.65662	-1.17441	-2.83103
P62140	PPP1CB	1.00002	1.0349	0.591264	1.36894	1.26613	1.39521	-0.983294	1.34891	1.6895	-4.04675		0.877758	-1.17862	-2.05638
Q96EQ0	SGTB									-1.17878				-1.17878
P23497	SP100	-3.27289	-3.53386	-3.28093	-3.64721	-3.38301			-4.70108	-1.18018			-3.6365	-1.18018	2.45632
Q01650	SLC7A5									-1.18214				-1.18214
O95674	CDS2	0.0485759	-0.831297	-0.165211	-1.95987	-1.91662	-1.07761	-0.935909	-2.2466	-1.18721			-1.13557	-1.18721	-0.0516448
Q09666	AHNAK	3.67091	4.46847	3.55001	4.4175	3.99726	4.17227	3.19502	3.81108	1.77259	-0.596283	-4.73953	3.91031	-1.18774	-5.09805
Q6JBY9	RCSD1	-3.287	-3.99441	-3.99436	-4.13662		-4.21172	-3.69196		-1.05293	-1.39344	-1.11764	-3.88601	-1.188	2.69801
O95994	AGR2	2.0308	2.99625	3.34455	3.33388	2.97518	2.82174	3.19839	3.07231	-1.1898			2.97164	-1.1898	-4.16144
P50552	VASP	1.10753	1.17356	1.54873	0.804234	0.319855	1.39625	1.082	1.35436	0.261478	-1.82541	-2.00889	1.09832	-1.19094	-2.28925
Q9BR76	CORO1B	2.42325	1.84175	2.22319	1.94736	1.6032	1.6081	0.913394	0.574518	0.108175	-2.11442	-1.57402	1.64185	-1.19342	-2.83526
A8MVU1	NCF1C	-2.03021		-1.95264	-4.61059	-1.7431	-0.758923	-0.464361	-3.4021	0.832433	-3.22576		-2.13742	-1.19666	0.940755
Q6DN90	IQSEC1		-4.76626		-5.61748				-5.83398		-1.03498	-1.36482	-5.40591	-1.1999	4.20601
Q9P0J7	KCMF1	-2.93453	-3.31341	-4.12592		-3.47186					-1.68695	-0.713669	-3.46143	-1.20031	2.26112
Q3SXM5	HSDL1				-3.28175		-3.61647	-3.21742	-2.80363		-0.880691	-1.52364	-3.22982	-1.20216	2.02765
Q01105	SET	2.07662	2.58724	2.92739	3.28172	3.03333	1.94711	1.37026	3.12156	2.36027		-4.76578	2.54315	-1.20275	-3.74591
Q16611	BAK1									-1.20338				-1.20338
Q13131	PRKAA1	-0.745825	-1.07818	-1.52571	-0.597592	-1.91698	-1.00291	-4.44921	-1.32943	-1.20458			-1.58073	-1.20458	0.376149
P22033	MMUT	-1.66263	-3.35436	-1.93681	-3.87797	-3.40186	-2.42435	-1.76138	-2.76691	-3.07412	0.22285	-0.771484	-2.64828	-1.20758	1.4407
Q7Z406	MYH14	2.22357	2.79392	1.69782	2.27056	2.03059	2.20613	1.44109	2.39736	-0.645092	-1.51178	-1.46697	2.13263	-1.20795	-3.34058
Q9NP97	DYNLRB1	2.42624	2.81374	2.82185	2.94523	2.61099	2.47672	1.61876	2.53299	-1.21464			2.53081	-1.21464	-3.74546
P35241	RDX	1.02788	2.40969	0.467663	3.16814	1.36741	1.33889	0.0470548	1.58935	-1.45764	-1.07476	-1.11438	1.42701	-1.21559	-2.6426
P25490	YY1					-5.88015	-7.19251			-1.21893			-6.53633	-1.21893	5.3174
Q96FH0	BORCS8									-1.22145				-1.22145
P54252	ATXN3	-3.23189	-3.08103	-3.19786	-2.62814		-3.95533		-2.59735	-3.64182	0.211197	-0.233875	-3.11527	-1.2215	1.89377
Q9BY50	SEC11C										-1.2217			-1.2217
P63162	SNRPN	-4.47546	-0.550508	-2.26086	-3.92806	-2.51421	-2.55905		-1.02466	-0.180358	-1.98739	-1.4977	-2.47326	-1.22182	1.25144
P15151	PVR	-3.47624	-3.19563	-3.97087	-10.7144			-6.55794	-3.15858	0.276839		-2.72496	-5.17894	-1.22406	3.95488
P15121	AKR1B1	4.3439	2.25992	4.34935	2.26569	2.28894	3.15605	2.25224	2.04255			-1.2258	2.86983	-1.2258	-4.09563
Q8IVW8	SPNS2	-3.19529	-3.44491							-1.22838			-3.3201	-1.22838	2.09172
Q5BJE1	CCDC178									-0.190014	-2.26824			-1.22913
Q13492	PICALM	0.740688	0.496379	1.16786	0.441909	1.37089	1.07798	1.56719	0.930935	-1.62896	-1.0588	-1.00167	0.974229	-1.22981	-2.20404
Q9NZA1	CLIC5	2.39462	3.29377	1.14744	2.80602	1.9041	2.39631	1.87759	2.35778	-1.23139			2.2722	-1.23139	-3.5036
Q9UGM3	DMBT1	-4.22924	-3.29889	-3.47107	-4.20159	-3.62177	-2.86326			-1.23198			-3.6143	-1.23198	2.38232
P56557	TMEM50B	-0.0701359	0.606216	-0.0866527	0.184301	0.419288	0.429258	-0.458444	-0.1672		-0.925682	-1.54419	0.107079	-1.23494	-1.34202
Q5K651	SAMD9									-3.55772	0.737664	-0.888379		-1.23615
Q16774	GUK1		-4.38916	-4.22035		-4.30165		-0.819243	-3.60373	-0.541446	-1.93375		-3.46682	-1.2376	2.22923
Q93062	RBPMS	-2.89629	-2.91214	-2.51914	-1.73988	-1.12238	-2.4276	-1.75018	-2.14043	-1.23795			-2.1885	-1.23795	0.950549
O43175	PHGDH	0.0478003	1.10915	-0.0507354	-0.0418156	0.10927	-0.224401	-0.188507	-0.468504	2.85551	-2.28672	-4.28371	0.0365325	-1.23831	-1.27484
Q92506	HSD17B8				-6.19202					-1.24167			-6.19202	-1.24167	4.95035
Q96NA2	RILP											-1.24263		-1.24263
Q9UEY8	ADD3	0.351823	1.66635	0.766586	1.82802	0.547091	1.32262	-2.1379	0.715274	0.679727	-1.73982	-2.68264	0.632483	-1.24758	-1.88006
Q86UE4	MTDH	0.0967699	-0.393715	0.273838	0.289797	-0.212353	-0.0943415	0.1118	0.21516	1.83504	-4.35274		0.0358692	-1.25885	-1.29472
P14735	IDE			-3.78795					-3.74296	-3.51472	-0.24929	-0.0157296	-3.76546	-1.25991	2.50554
P16422	EPCAM	-1.15639	-0.956946	-1.61056	-1.09965	-1.53923	-0.813896	-1.10142	-0.915888	-1.26181			-1.14925	-1.26181	-0.11256
O95373	IPO7	-0.697111	-0.185916	-0.38783	-0.541705	-0.277168	-0.931366	-0.740092	-0.346452	-4.08841	0.298286	-0.00993526	-0.513455	-1.26669	-0.75323
Q13813	SPTAN1	3.82009	4.812	3.57713	4.20192	3.91857	4.12644	3.02271	3.9752	1.38916	-2.51109	-2.6907	3.93176	-1.27088	-5.20264
P11279	LAMP1	0.604294	0.479289	1.00827	-0.207635	-0.100897	-0.0792467	0.929661	-0.197323	3.22781	-5.78449		0.304552	-1.27834	-1.58289
O60762	DPM1	-3.38591	-0.306914	-0.347025	-0.203518	-0.414022			-0.827973	-1.2814			-0.914228	-1.2814	-0.367173
P04844	RPN2	3.54966	3.05135	3.79239	2.94591	3.38458	3.00566	3.18697	3.16488	0.792877	-3.36525		3.26018	-1.28619	-4.54636
Q14165	MLEC	0.650805	0.234787	1.51332	0.461743	0.91589	-0.226529	-0.153814	1.23968	-0.1066	-1.97943	-1.77643	0.579485	-1.28749	-1.86697
P60033	CD81	5.52237	6.03652	5.7173	5.83365	5.48256	6.24819	5.1245	5.16789	1.05798		-3.63519	5.64162	-1.2886	-6.93023
P38919	EIF4A3	0.355839	0.314726	0.408575	-0.146675	-0.409543	-0.297866	-1.0781	0.124285	2.43369	-3.27131	-3.03266	-0.0910946	-1.29009	-1.19899
P12821	ACE	0.303539	2.22928	-0.0152891	0.806932	-0.949926	-0.970445	-1.5132	0.566112	-2.14931	-0.432314		0.0571249	-1.29081	-1.34794
O60832	DKC1	-3.83597	-3.91188	-3.44259	-3.69531	-3.48577	-6.26834		-2.55958	-1.29108			-3.88564	-1.29108	2.59456
P84095	RHOG	-0.0840444	0.841528	0.800514	0.984581	1.01561	0.0328526	0.989173	0.837195	3.52505	-2.98535	-4.41422	0.677176	-1.2915	-1.96868
O95926	SYF2									-1.29225				-1.29225
Q9NP58	ABCB6	-5.34092		-5.37453	-5.37314	-5.09157		-2.70822	-5.19732	-5.80326	1.03439	0.884559	-4.84761	-1.29477	3.55285
Q9GZZ9	UBA5	-2.18722	-2.12639	-2.04265		-2.14135	-1.54192	-1.43711	-2.52215	-2.72092	-1.02122	-0.155414	-1.99983	-1.29919	0.700642
P01833	PIGR	1.27378	1.15229	-0.652504	0.802815	-0.620263	1.2084	0.456205	0.48828	2.91524	-4.29759	-2.51625	0.513626	-1.29953	-1.81316
Q13751	LAMB3	1.45472	2.65106	0.875393	2.30804	1.13005	1.13475	1.19766	1.29215	-0.665826	-1.93763		1.50548	-1.30173	-2.80721
P0DPI2	GATD3A	1.64142	1.77306	1.89832	1.88063	1.4134	1.79749	1.17178	1.93829	-3.84988		1.23652	1.6893	-1.30668	-2.99598
Q07065	CKAP4	0.809315	0.586163	1.99678	1.81193	1.84846	0.967194	1.39147	1.63659	2.00251	-4.62279		1.38099	-1.31014	-2.69113
Q12906	ILF3	-1.14138	-0.559531	-0.610737	0.758905	0.342236	-1.08507	-0.705482	0.27216	0.153606	-1.5614	-2.52292	-0.341112	-1.31024	-0.969127
Q9NZ08	ERAP1	-0.466104	0.952855	1.13749	0.898846	0.685795	2.21909	1.74925	-0.109159	-1.31036			0.883507	-1.31036	-2.19386
Q8NBF2	NHLRC2	-2.10884	-0.975911	-2.56803	-1.13653	-1.12008	-2.19506	-3.87128	-1.52214		-1.2455	-1.37661	-1.93723	-1.31105	0.626182
P29622	SERPINA4	-0.237533	-0.667021	-1.21692	-2.06238	-0.486434	-0.0693382	-0.0685126	-1.6799			-1.31132	-0.811005	-1.31132	-0.500319
Q99426	TBCB	-3.97767	-2.58012	-3.73097			-4.58796		-3.03927	-0.980687	-1.08224	-1.8891	-3.5832	-1.31734	2.26586
Q9BQ04	RBM4B	-2.8453	-2.97217	-2.42957	-5.01295	-3.81097	-3.25525	-5.65715	-2.00479	-1.32317			-3.49852	-1.32317	2.17535
P55010	EIF5	-0.794683	-0.511482	-0.485843	-1.12091	-0.89183	-1.00687	-0.0236133	-0.770605	-1.18243	-0.986355	-1.81724	-0.70073	-1.32867	-0.627944
P07948	LYN			-4.2757						-1.33619			-4.2757	-1.33619	2.9395
Q16666	IFI16	-1.24767	-1.45557	-0.500442	-1.03088	-0.0401556	-1.44584	-3.98712	-1.37801	-1.33769			-1.38571	-1.33769	0.0480233
Q8WX93	PALLD	-2.44291	-1.27124	-1.60124	-1.29869	-0.959684	-2.26072	-2.6057	-1.41629	-1.33827			-1.73206	-1.33827	0.393786
O94903	PLPBP	0.196805	0.427642	1.25765	0.609019	0.7514	1.04091	-0.772099	1.19218	-1.01569	-1.08664	-1.91499	0.587939	-1.33911	-1.92704
Q8TBN0	RAB3IL1										-0.290213	-2.39357		-1.34189
Q9NRF8	CTPS2		-2.70952		-3.7628	-3.40122	-5.21618		-2.8038		-1.07148	-1.61503	-3.5787	-1.34325	2.23545
Q14258	TRIM25	0.0580979	0.112912	0.500235	0.340795	0.231011	0.0949092	-0.0879759	0.344202	0.578941	-1.30455	-3.3042	0.199273	-1.34327	-1.54254
P55795	HNRNPH2	0.836642	1.43108	2.20314	1.87012	0.133414	1.31016	2.35157	2.45199	-1.23626	-1.45212		1.57352	-1.34419	-2.9177
Q12974	PTP4A2									-1.34641				-1.34641
O00505	KPNA3	-1.03008	-0.779994	-1.06257	-1.30408	-2.25538	-1.55712	-0.966569	-1.58384	-0.440432	-1.45333	-2.14726	-1.31745	-1.34701	-0.0295537
Q96PU8	QKI	-0.974688	-0.693162	-0.108499	0.0182441	-1.3557	-2.81933		0.068282	-1.34739			-0.837836	-1.34739	-0.509556
Q9UI12	ATP6V1H	-3.92653	-3.0099	-1.14878	-3.25754	-2.81771	-3.71215	-1.93907	-4.04952		-1.50527	-1.19352	-2.98265	-1.3494	1.63325
P49591	SARS	0.882832	0.993022	1.3844	1.02459	1.01659	0.098531	-0.383316	1.35778	-1.35155			0.796804	-1.35155	-2.14835
O00625	PIR	-2.608	-1.14078	-1.74748		-0.410523	-1.84125	-2.52236		-1.35317			-1.71173	-1.35317	0.358558
Q6PCE3	PGM2L1	-3.34743		-2.6363	-4.93546	-4.14271	-2.72436		-3.36301	-4.93063	0.581735	0.287966	-3.52488	-1.35364	2.17123
Q9UNH7	SNX6	-0.342672	0.440718	0.905387	0.218995	0.648028	0.190998	-0.936896	0.371441	-0.46609	-3.47218	-0.128698	0.187	-1.35566	-1.54266
P39023	RPL3	1.36727	1.24677	1.63083	-0.573813	1.2426	0.895306	0.938388	1.48939	0.488271	-2.40797	-2.15302	1.02959	-1.35757	-2.38717
Q8NC56	LEMD2	-1.28205	-0.50911	-2.61807	-0.703992	-1.27977	-1.60615	-3.04791	-1.16643	-1.35839			-1.52669	-1.35839	0.168293
Q15493	RGN		-3.12951	-4.57843	-4.73353		-5.84341	-7.02113	-4.70627	-0.355649	-2.36145		-5.00205	-1.35855	3.6435
P62070	RRAS2		0.2812	-1.89503	-0.150228	0.0371943	-1.14479		-0.392319	-1.35961			-0.543994	-1.35961	-0.815614
Q16891	IMMT	1.3831	1.51796	1.51716	1.29471	1.33473	1.18032	-0.148707	1.69639	0.208559	-2.16836	-2.12026	1.22196	-1.36002	-2.58198
Q96NY7	CLIC6	-4.75847	-4.00997	-4.83232		0.179106	-3.21744	-3.95818	1.06987	-1.68632	-1.03473		-2.78963	-1.36053	1.4291
P04899	GNAI2	4.20481	4.42043	4.59822	4.42529	4.03486	4.19171	3.70017	3.90459	2.3948	-1.89544	-4.58117	4.18501	-1.3606	-5.54561
P07358	C8B	-0.789572	-0.118771	-0.190607	0.0135272	0.460023	-0.860741	-0.0886613	-1.23588	0.475614		-3.19917	-0.351336	-1.36178	-1.01044
O75531	BANF1	3.02404	3.02195	2.92043	3.68725	3.15301	3.47991	3.60607	3.14002	-1.32185	-0.926173	-1.84186	3.25409	-1.36329	-4.61738
O75069	TMCC2										-1.13509	-1.59256		-1.36382
O15117	FYB1									-1.36519				-1.36519
Q15907	RAB11B	2.31007	2.55195	2.38869	2.76481	2.3192	2.32746	1.68748	2.70005	-1.45033	-1.56141	-1.08753	2.38121	-1.36642	-3.74764
Q99614	TTC1									-1.3681				-1.3681
P51570	GALK1	-2.96153	-0.96683	-2.13732	-0.362892	-3.69771	-3.00552	-4.22107	-1.78038	-1.36824			-2.39166	-1.36824	1.02341
P40855	PEX19	-4.43583	-4.914	-4.10358			-4.86701		-4.0045	0.685994	-2.02311	-2.77245	-4.46498	-1.36986	3.09513
P36551	CPOX	-2.79325	-3.96555	-3.99593	-4.87372	-4.0585	-3.21172		-4.12562		-1.01533	-1.72565	-3.86061	-1.37049	2.49012
P08590	MYL3									-2.44719		-0.29481		-1.371
Q9Y2X3	NOP58	-0.215352	-0.525684	-0.0377274	-0.395944	-0.354799	-0.884353	-1.56949	-0.00703682	-0.656898	-1.37277	-2.08399	-0.498798	-1.37122	-0.872422
Q9UGN4	CD300A									-1.37231				-1.37231
P13686	ACP5	3.43662	1.50115	3.03591	1.9855	2.41899	2.16199	1.65973	1.15623	-3.39559	2.23133	-2.95451	2.16951	-1.37293	-3.54244
Q5SRE7	PHYHD1	-3.51155	-1.98629	-1.90759	-3.98598	-1.53579	-2.62743		-2.09842	-1.37312			-2.52186	-1.37312	1.14874
Q9Y5K6	CD2AP	-1.95341	-1.4887	-2.60735	-1.25157	-1.9782	-1.76753	-2.46171	-0.955118	-2.76845	-0.476422	-0.881228	-1.80795	-1.37537	0.432581
Q8NBK3	SUMF1									-1.3761				-1.3761
Q99439	CNN2	3.58824	3.24166	3.04587	2.37593	3.7155	2.83331	2.72638	2.61048	2.26512	-3.36632	-3.02973	3.01717	-1.37698	-4.39415
P56545	CTBP2		-1.92522	-1.04834	-4.01513	-2.41658			-1.69247	-1.37788			-2.21955	-1.37788	0.84167
Q8IYS2	KIAA2013									-1.37812				-1.37812
Q96FZ7	CHMP6	0.399078	-0.524523	-1.25461	-1.44399	-0.967438	0.519344	-3.6073	-0.17307	-1.37995			-0.881563	-1.37995	-0.498388
Q15029	EFTUD2	-0.56871	-0.687703	-0.564572	-0.297726	-0.769754	-0.388293	-1.88274	-0.410284	-0.977143	-1.61356	-1.5594	-0.696223	-1.38337	-0.687145
P35222	CTNNB1	0.910317	2.20832	0.25315	1.54912	1.13008	1.93227	0.674641	1.53713	-0.803261	-1.96639		1.27438	-1.38482	-2.6592
Q15276	RABEP1	-3.4147	-4.56907		-5.26116		-3.64564	-3.40972	-4.37028	-1.94056	0.534714	-2.75982	-4.11176	-1.38856	2.72321
P30084	ECHS1	2.98883	2.51314	3.42124	3.2431	2.96824	3.07918	3.08522	3.41802	-0.390468	-3.20384	-0.574654	3.08962	-1.38965	-4.47927
P24557	TBXAS1	-0.142404	-1.57546	-0.826018	-0.762429	-0.411717	-2.18884	-0.328	-1.44351		-1.39029		-0.959797	-1.39029	-0.430496
O14745	SLC9A3R1	0.222356	-0.645247	0.240708	-1.00707	-0.138241	0.0663799	-2.77348	-0.438693	1.65497		-4.4357	-0.559161	-1.39036	-0.831204
O95497	VNN1									-1.39039				-1.39039
Q5QJ74	TBCEL	-4.25009	-3.10391	-3.35157	-1.08304	-2.77381	-4.82568	-2.99282	-4.19887		-1.93486	-0.846709	-3.32248	-1.39078	1.93169
Q460N5	PARP14						-3.97529				-1.01655	-1.77582	-3.97529	-1.39619	2.57911
Q9BUH6	PAXX	0.550573	-0.159373	0.45149	-0.257325		-5.4602	-2.89611	-0.0755267	0.179464	-1.72415	-2.6439	-1.12093	-1.3962	-0.27527
Q92783	STAM	-0.81819	-0.654434	-0.930562	-0.215511	-0.347722			-1.24408	-4.95725	0.445379	0.322568	-0.70175	-1.39643	-0.694685
Q92598	HSPH1	-0.906594	-1.76612	-0.696538	-1.91554	-0.500746	-0.559682	-1.77327	-0.758078	-0.445143	-1.55093	-2.1986	-1.10957	-1.39822	-0.288653
Q8WUX9	CHMP7	-6.09199	-7.69149	-5.1777	-8.29365	-7.42872			-8.00613	-1.40276			-7.11495	-1.40276	5.71218
P55268	LAMB2	2.64172	3.27225	2.11976	3.06703	2.73031	2.65325	2.70801	2.52485	0.111749	-1.97466	-2.3515	2.71465	-1.4048	-4.11945
O43324	EEF1E1		-1.66364	-1.43222	-1.37376	-2.23528	-1.45071	-1.4855	-1.23088	-0.166625	-1.85176	-2.20814	-1.55314	-1.40884	0.144299
Q92804	TAF15	-1.53546	-1.36619	-1.3269	-1.58839	-0.85761	-2.18695	-1.82135	-0.825454	-1.40909			-1.43854	-1.40909	0.0294449
Q8NBJ7	SUMF2	0.254632	-0.49694	0.434996	0.164115	-0.608921	-0.495649	-4.34153	-1.34378	-2.48899		-0.332051	-0.804135	-1.41052	-0.606387
P46063	RECQL	-0.0606364	0.198216	0.494526	0.601567	1.50166	0.577339	-1.98309	0.800075	-1.41315			0.266207	-1.41315	-1.67936
Q7LG56	RRM2B	-3.08793	-3.08191	-1.80877	-2.91978	-3.01726	-1.95935	-2.9685	-1.25995	-1.41365			-2.51293	-1.41365	1.09928
Q9UEW8	STK39	-2.83265		-3.69437	-2.98765		-2.20548	-2.32804	-2.19167	-1.41562			-2.70664	-1.41562	1.29102
Q9NTJ4	MAN2C1	-3.61317	-3.91204	-3.7713	-4.05227	-2.68966	-4.77539	-5.79426	-2.41273	-1.4172			-3.8776	-1.4172	2.4604
Q92688	ANP32B	0.781441	0.63175	1.07964	0.9054	0.856083	0.87099	1.12343	1.01376		-1.70071	-1.13396	0.907811	-1.41733	-2.32514
P17301	ITGA2	-5.13729	-4.98903	-3.92126	-5.42213	-3.50083	-3.87109	-4.13875	-2.87962	-1.42408			-4.2325	-1.42408	2.80842
Q9NV96	TMEM30A	-2.98344	-2.60697	-2.98069	-2.73602	-3.27158	-2.86081	-3.34926	-3.04266	-0.232451	-2.62207		-2.97893	-1.42726	1.55167
P36542	ATP5F1C	2.1027	2.16378	2.49686	1.94648	2.29875	1.50162	1.33286	2.45876	0.374257	-3.86002	-0.809049	2.03773	-1.4316	-3.46933
P15880	RPS2	2.01953	1.6283	2.19183	1.74656	1.80149	2.12846	1.08042	1.92383	0.876588	-2.66934	-2.50766	1.81505	-1.43347	-3.24852
Q8NCW5	NAXE	1.25898	0.478543	1.14311	0.804502	1.26011	1.72331	-0.656091	1.70269	-4.48935	-0.457579	0.619805	0.964395	-1.44237	-2.40677
A0A0U1RRL7	MMP24OS	-1.63866	-1.06223	-1.11024	-2.35791		-0.648441		-1.40909			-1.44709	-1.37109	-1.44709	-0.0759976
Q5SY85	FAM201A	-0.77957	-2.27501	-0.766626	-3.85905	-1.60833	-2.0429		-1.76136	-1.44754			-1.87041	-1.44754	0.422865
Q96HQ2	CDKN2AIPNL	-0.72383		-1.65541	0.540954	-0.379448	-0.103883			-1.4483			-0.464323	-1.4483	-0.983976
Q13573	SNW1	-1.96652		-2.38557			-2.08339		-1.10804	-1.44938			-1.88588	-1.44938	0.436503
Q14232	EIF2B1	-1.51011	-2.28919	-1.63676	-1.9617	-1.9344	-1.07916		-2.2278	-1.4615			-1.80559	-1.4615	0.344091
Q9UBC2	EPS15L1	-2.66484	-2.14422	-2.72786	-1.88837	-2.51108	-0.810699		-2.07682	-1.90435	-0.854783	-1.63361	-2.1177	-1.46425	0.653454
P11215	ITGAM	-1.41047	-2.44483	-1.21502	-2.52791	-2.2631	-2.01235	-2.6559	-2.37079	0.649122	-3.5803		-2.11255	-1.46559	0.646958
O00186	STXBP3		-0.371091	-1.24555	-0.902136	-1.04445	-2.30145	-2.35754	-1.03946	-1.46666			-1.3231	-1.46666	-0.143562
P18031	PTPN1	-0.521989	-0.244915	-0.0629097	-0.275601	-0.345194	-0.584672	-2.23731	0.38959	-1.46714			-0.485375	-1.46714	-0.981764
Q9NPY3	CD93	-0.812151	0.775005	-0.834075	0.738432	-0.452295	-1.86039	-2.10091	0.423365	-1.468			-0.515377	-1.468	-0.95262
Q9UBV8	PEF1	1.00669	1.10081	0.580665	0.381815	-0.055336	0.839326	1.48621	0.33017			-1.46805	0.708793	-1.46805	-2.17684
P31689	DNAJA1		-2.19444	-1.42731	-1.24792	-1.26498	-3.54687		-1.59148	-1.46874			-1.87883	-1.46874	0.410093
Q1KMD3	HNRNPUL2	1.18387	0.712177	0.699406	0.359806	0.62887	1.00589	0.0434731	0.930935	-0.698058	-2.24145		0.695554	-1.46975	-2.16531
P49354	FNTA	0.396131	0.600976	0.336548	0.0849243	-0.379699	-0.0996436	-0.145804	0.206214		-1.46937	-1.47504	0.124956	-1.4722	-1.59716
P00742	F10										-1.55105	-1.40882		-1.47993
P53680	AP2S1	2.86602	2.67036	2.84678	2.37944	2.7949	2.9815	1.86549	2.05015	-5.13403	-0.00779941	0.698342	2.55683	-1.48116	-4.03799
Q8TEB1	DCAF11										-1.30861	-1.66806		-1.48834
P04350	TUBB4A									-1.49253				-1.49253
P51580	TPMT	-2.24473	-3.27388	-2.66005		-2.81747	-3.46959	-0.668196	-2.19654	-1.50002			-2.47578	-1.50002	0.975758
O75335	PPFIA4	-4.8146	-3.88303	-5.32902	-3.3566	-4.00928			-4.06965	-1.50463			-4.2437	-1.50463	2.73906
Q96C19	EFHD2	2.06838	1.81936	2.59161	2.53547	2.08019	2.0864	1.09498	2.57265	3.86563	-4.44705	-3.93793	2.10613	-1.50645	-3.61258
Q9P2J5	LARS	-3.03531	-1.65247	-1.60309	-1.58027	-2.25256	-3.0214	-2.76239	-0.972861	-1.50918			-2.11004	-1.50918	0.600867
P11836	MS4A1									-1.50995				-1.50995
Q8N6Q3	CD177									2.74378	-3.64925	-3.62767		-1.51105
P42566	EPS15	-1.93981	-2.24128	-1.88939	-1.74372	-2.16144		-3.00054	-1.83848	-1.4684	-1.32762	-1.74187	-2.11638	-1.51263	0.603749
Q8TAT6	NPLOC4	-2.00103	-1.93047	-2.11529	-2.83208		-1.50189	-1.26561	-1.17012	-1.51392			-1.83092	-1.51392	0.317004
P30047	GCHFR		-0.375507	1.38449	0.607686	0.303215		2.60187	0.708421			-1.51467	0.871696	-1.51467	-2.38636
Q9P270	SLAIN2									-1.51628				-1.51628
P33316	DUT			-2.4619	-2.26567		-2.95308			-1.51926			-2.56022	-1.51926	1.04096
P40763	STAT3	0.498956	1.14301	1.13686	0.230747	0.752143	1.06136	-0.0752429	1.91567	1.29793	-2.93182	-2.9289	0.832937	-1.52093	-2.35387
Q9C0C9	UBE2O	-2.35111	-3.42611	-3.41537	-5.77338	-3.72917	-2.57051	-2.06691	-3.71967	-6.22812	1.13983	0.519028	-3.38153	-1.52309	1.85844
P21695	GPD1	-1.45833	-1.80097	-2.24915	-3.19549	-0.859122		-2.03752	-1.42286	-2.027	-2.82396	0.269575	-1.86049	-1.52713	0.333366
Q68EM7	ARHGAP17	-0.653365	-1.03611	-0.781889	-1.11627	-1.76288	-1.19126	-2.49335	-1.52551	-1.52766			-1.32008	-1.52766	-0.207584
O00764	PDXK	3.43866	3.22506	3.05256	2.27552	2.19073	2.47651	3.59687	2.56556	-0.957554	-1.86328	-1.77844	2.85268	-1.53309	-4.38577
P14384	CPM	-0.184875	-1.33178	1.21592	-6.16958	-0.306253	-0.96817	-1.31287	-0.150308	-1.53395			-1.15099	-1.53395	-0.382961
Q9NX58	LYAR									-1.53575				-1.53575
Q9NR19	ACSS2	-2.62969	-3.16541	-3.22589	-2.63154	-4.2798	-2.25416		-2.58998	-0.460575		-2.6133	-2.96807	-1.53694	1.43113
Q9UI09	NDUFA12	0.752124	1.04098	1.67686	1.25268	1.54175	0.749759	1.24552	1.37736	-3.05129	-1.54097	-0.029772	1.20463	-1.54068	-2.74531
Q6ZUJ8	PIK3AP1									-1.54431				-1.54431
O60841	EIF5B									-1.55015				-1.55015
Q9BUR5	APOO	-3.11895			-1.13635	-1.26136	-3.15971		-1.2003	-1.55064			-1.97534	-1.55064	0.424695
P53701	HCCS									-1.55125				-1.55125
Q4VC31	CCDC58				-3.2423					-1.55455			-3.2423	-1.55455	1.68774
P30511	HLA-F	-1.04278	-2.50158	-2.26232	-2.20806	-8.318	-0.526166		-7.92058	-0.609699	-2.50214		-3.53993	-1.55592	1.98401
P12277	CKB	4.11869	4.68058	4.33182	4.63668	4.44415	4.89805	4.26265	4.95006	0.882537	-2.49137	-3.06874	4.54033	-1.55919	-6.09952
P17813	ENG	-0.167009	-0.251963	0.299595	-0.561068	-0.777759			0.0280769	-1.56			-0.238354	-1.56	-1.32165
Q13126	MTAP	0.691201	0.882331	0.703142	1.05338	0.104894	1.2462	0.302102	0.626929	-5.82156	0.414465	0.721279	0.701271	-1.56194	-2.26321
Q86TI2	DPP9									-1.56866				-1.56866
Q9HD20	ATP13A1	-3.05826	-3.64982	-2.31319	-4.45697		-3.18214	-4.22299	-3.00841	-1.57496			-3.41311	-1.57496	1.83815
P09758	TACSTD2	0.105324	-0.0653539	-2.27233	0.8719	-0.235422	0.382073	-0.18836	-0.0216024	-0.0300495	-3.12187		-0.177971	-1.57596	-1.39799
O00182	LGALS9	-0.499592	-3.63559	0.0365154	-1.32137	-0.659637	-2.24354	-2.99687	-0.116809	-2.12428	-0.569063	-2.03696	-1.42961	-1.57677	-0.147158
P47985	UQCRFS1	2.47777	1.60454	1.67774	1.93433	1.97204	1.60975	1.62866	1.88131	-0.642504	-3.06412	-1.02887	1.84827	-1.5785	-3.42676
Q9NZU5	LMCD1	1.11524	1.97559	1.51692	1.90769	0.92976	0.966679	0.422742	1.44011	-1.58069			1.28434	-1.58069	-2.86503
P52888	THOP1	-6.41084		-5.0028						-4.03048	-0.307336	-0.409552	-5.70682	-1.58246	4.12437
Q14011	CIRBP	1.47691	1.51551	1.20258	0.881127	1.0132	1.15618	1.44842	1.15451	1.97018		-5.14786	1.23105	-1.58884	-2.81989
O15270	SPTLC2									-1.59381				-1.59381
Q8IXJ6	SIRT2	-4.74757	-4.59085	-3.88712	-4.6055	-3.89415	-4.45852	-6.87976	-3.40603	-0.66483	-1.57506	-2.54461	-4.55869	-1.59483	2.96386
O43143	DHX15	-0.858745	-0.756241	-0.343316	-1.02244	-0.50338	-0.438582	0.0743314	-0.85055	-1.6046			-0.587366	-1.6046	-1.01723
P08559	PDHA1	-0.747709	-0.971006	0.16944	0.430545	0.263189	0.863857	0.379097	0.236576	1.19705	-4.41076		0.0779985	-1.60685	-1.68485
Q9Y2Q5	LAMTOR2	1.40119	0.324068	1.52676	0.416867	-0.0865933	1.56569	0.691184	1.13636		-1.70073	-1.53143	0.871942	-1.61608	-2.48802
O75844	ZMPSTE24	-1.18973	-1.7544	-0.566993	-1.03414	-0.623125	-1.60403	-3.00913	-0.415302	-1.70652		-1.52749	-1.27461	-1.61701	-0.342401
Q9Y5P6	GMPPB	-0.55965	-0.415484	0.184771	-1.41514	-0.716988	-2.31982		-0.270818		-1.30297	-1.93291	-0.787589	-1.61794	-0.830351
P06312	IGKV4-1		0.0500082	2.9366		2.61806	1.93013	1.52334	2.03123		-1.61965		1.84823	-1.61965	-3.46788
Q9Y5X1	SNX9	-1.2196	-3.40909	-3.85006				-4.03895	-3.48861		-1.84053	-1.39953	-3.20126	-1.62003	1.58124
Q9NYF8	BCLAF1									-1.62025				-1.62025
P51159	RAB27A	-1.48744	-0.04919	-1.86026	-1.42113	-0.346335	-2.57965		-0.225852	1.04446		-4.28533	-1.13855	-1.62044	-0.481886
P09496	CLTA		-2.05091	-1.83921	-0.626148	-0.690975			-0.931015			-1.6218	-1.22765	-1.6218	-0.39415
P15289	ARSA	-2.01522	-1.48994	-0.338788	-0.277179	-0.553326	-1.70685	-1.66615	-0.551098	-1.62941			-1.07482	-1.62941	-0.554595
Q13405	MRPL49	-2.70039		-1.13147	-1.29734	-1.08762	-2.18965	-1.79636	-0.599774	-1.62963			-1.54323	-1.62963	-0.0863964
Q9NVA2	SEPTIN11	1.39876	1.87604	1.92157	2.17118	2.12498	1.36189	0.155823	1.57237	2.30237	-2.75311	-4.46498	1.57283	-1.63857	-3.2114
P60510	PPP4C	-4.14414	-3.07942	-4.41512	-3.78962		-2.36489		-3.4453	-1.6397			-3.53975	-1.6397	1.90005
Q9BRP8	PYM1	-1.78321	-2.02569	-1.36623	-1.80032	-1.78172	-1.38116	-3.1962	-0.375178	-1.167	-2.11691		-1.71371	-1.64196	0.0717566
Q9HA65	TBC1D17										-1.47663	-1.80819		-1.64241
Q9NRQ2	PLSCR4	-1.37709	-0.767227	-1.48545	-0.927488	-0.794347	-2.12404		-1.08271	-2.64366	-0.558942	-1.72483	-1.22262	-1.64248	-0.419856
O75475	PSIP1	-2.89841	-0.981552	-1.50893	-1.21204	-2.51297	-2.49696		-1.81101	-1.64438			-1.91741	-1.64438	0.273025
P86791	CCZ1									-1.6456				-1.6456
O00160	MYO1F	-0.552999	-1.78815	-0.664822	-2.45845	-1.78636	-1.27707	-1.27994	-2.25479	-1.64743			-1.50782	-1.64743	-0.139612
Q99808	SLC29A1	-5.89993	-6.85416	-3.83936	-3.96992	-2.85823	-6.59992	-8.65928	-3.43126	-1.41376	-1.08374	-2.44595	-5.26401	-1.64782	3.61619
Q13510	ASAH1	4.21602	3.91539	4.54927	4.22077	4.46438	4.00003	4.7463	3.58674	0.429363	-2.09408	-3.27899	4.21236	-1.6479	-5.86026
Q9Y6E0	STK24	-1.16147	-3.0712	-0.963439	-0.751682	-1.39151	-0.723832	-4.06238	-0.522528	-2.0357	-1.73261	-1.18243	-1.58101	-1.65025	-0.069243
Q5TEJ8	THEMIS2	-2.44929	-3.19015	-1.74552	-1.40772	-2.16488	-2.67001	-2.91242	-2.18992	-1.65391			-2.34124	-1.65391	0.687325
Q13938	CAPS	-4.36134	0.324027	-1.64456	0.0509132	-1.11687	1.39668		-0.639559	-1.65572			-0.855816	-1.65572	-0.799904
Q9H3Q1	CDC42EP4									-1.65583				-1.65583
Q5EBM0	CMPK2	-6.71888	-2.14803	-3.88605	-2.73736	-4.6728	-2.12391	-2.1045	-3.14983	-5.33577	0.37876	-0.0153784	-3.44267	-1.65746	1.78521
Q9NU22	MDN1									-7.77464	1.35921	1.44057		-1.65829
Q14195	DPYSL3	2.67481	3.91306	3.6404	4.06613	3.72806	3.83686	2.82027	3.43067	1.92794	-4.04429	-2.86066	3.51378	-1.659	-5.17279
O95236	APOL3										-1.90357	-1.41505		-1.65931
Q9Y394	DHRS7	-0.595895	-0.752203	0.316578	-0.726842	-1.28774	-1.95275	-1.98734	-1.26368	0.817256		-4.13946	-1.03123	-1.6611	-0.629866
P36980	CFHR2			-3.69864			-5.63544		-3.39985	-0.224227	-2.44996	-2.31031	-4.24464	-1.6615	2.58314
P10114	RAP2A	-2.38684	-2.82441	-2.32321		-4.05317	-2.23673	-2.08961	-3.5976		-1.67031		-2.78737	-1.67031	1.11706
Q6ZNH5	ZNF497	1.89947	-1.65378	-3.49439	-1.30286	0.346051	1.56582	-0.299213	-1.31047		-2.35967	-0.981912	-0.531171	-1.67079	-1.13962
P61326	MAGOH		-1.42968	-1.3118	-2.04959	-2.62282			-2.02532	-2.04411	-1.29837		-1.88784	-1.67124	0.216605
Q9UBF6	RNF7		-3.14701	-3.26872	-2.85782		-3.90405		-3.20717		-1.67174		-3.27695	-1.67174	1.60522
Q16270	IGFBP7	-0.185897	0.279207	1.67371	0.596112	1.57786	-0.835434	-0.18523	0.598348	2.83176		-6.17541	0.439835	-1.67183	-2.11166
P15104	GLUL	-1.18907	-1.57856	0.948514	-1.39095	-2.07513		-1.95763	-0.664798	-1.14406	-2.32247	-1.54967	-1.12966	-1.67207	-0.542407
Q5VU43	PDE4DIP									-1.67404				-1.67404
Q96DG6	CMBL	-0.0867332	-0.311202	-0.92018	-0.140313	-1.0113	-1.22925	-1.27182	-0.0524846	-1.06566	-1.69269	-2.27321	-0.62791	-1.67719	-1.04928
Q96A26	FAM162A									-1.67735				-1.67735
P57721	PCBP3			-5.37579	-1.28974	-1.29866			-0.883328	-1.68093			-2.21188	-1.68093	0.53095
Q13098	GPS1		-1.9198	-2.24019	-2.09074	-1.86023			-1.65922		-1.46089	-1.90997	-1.95403	-1.68543	0.268602
P62266	RPS23	1.20267	2.08587	2.44396	1.94932	1.89964			2.67794		-1.68549		2.04323	-1.68549	-3.72872
Q07507	DPT	5.14159	5.17452	4.0487	5.45143	5.5813	4.97284	3.58054	4.39855	2.85567	-1.52627	-6.3876	4.79368	-1.68607	-6.47975
Q96BW5	PTER		-3.39145							-1.68736			-3.39145	-1.68736	1.70409
P19338	NCL	2.47944	2.07065	2.7199	2.11417	2.45382	2.10155	2.45269	2.56209	1.81899	-5.19388		2.36929	-1.68745	-4.05674
P04066	FUCA1	0.0680165	-0.709409	1.65195	-0.326424	-0.763209	-0.809477	0.59477	1.29405	-4.40164		1.02664	0.125033	-1.6875	-1.81253
P05556	ITGB1	3.11338	3.72788	3.16487	3.54522	3.19111	3.84462	2.7595	3.59885	0.168462	-2.98319	-2.24935	3.36818	-1.68803	-5.0562
P28067	HLA-DMA									-1.69188				-1.69188
P22830	FECH	-1.51551	-3.24318	-0.890384	-3.64219	-1.91142	-3.55627	-1.99094	-1.35911	-3.03912	-0.904498	-1.13492	-2.26363	-1.69285	0.570781
P10619	CTSA	-0.973868		0.0245761	0.516787	0.130927		-0.614178	-0.73835	-1.04054	-2.75749	-1.28831	-0.275685	-1.69545	-1.41976
Q00839	HNRNPU	3.09851	3.0708	3.08816	2.3438	2.70216	3.23879	3.01375	2.65769	0.566862	-1.85749	-3.7968	2.90171	-1.69581	-4.59752
Q02750	MAP2K1	0.316116	-1.52666	0.834973	-0.230171	-2.12447	0.572034	0.756591	0.119793	-0.193056	-1.91588	-2.98007	-0.160224	-1.69633	-1.53611
P62917	RPL8	1.83709	1.65052	2.69357	1.10929	1.90931	1.34848	-3.67551	2.3213	1.60176	-3.15715	-3.54438	1.14926	-1.69992	-2.84918
P62249	RPS16	1.87903	1.40665	2.32335	2.01669	1.87633	2.20605	1.22959	2.05568	-1.70251			1.87417	-1.70251	-3.57668
Q13347	EIF3I	-0.656092	-0.582609	-0.833326	-1.0278	-0.716356	-1.09761	-1.86698	-0.854249	-0.388979	-1.31267	-3.41442	-0.954378	-1.70535	-0.750977
P47895	ALDH1A3					-2.78371				-1.7077			-2.78371	-1.7077	1.07601
Q9BZK7	TBL1XR1	-0.710488	-1.04408	0.138172	-0.844564	-1.17296		-2.77131	0.282348	-1.70804			-0.874697	-1.70804	-0.833345
P04432	IGKV1D-39	-0.293797	0.566495	0.72705	-2.26316			0.990493	-2.41257		-2.0564	-1.36202	-0.447582	-1.70921	-1.26163
Q8WUK0	PTPMT1	-1.02341	-2.6932	-2.3456	-3.16502	-1.54446	-0.642867	-2.62117	-2.96667		-1.98491	-1.43674	-2.1253	-1.71083	0.414472
Q9NXD2	MTMR10				-1.83263		-2.86143	-2.33046			-1.73364	-1.68926	-2.34151	-1.71145	0.630057
Q93008	USP9X	-3.20786	-3.24431	-3.10784	-4.35021	-4.21477	-3.79649	-3.68731	-3.49534	-2.28116	-1.55618	-1.30531	-3.63802	-1.71422	1.9238
Q14118	DAG1	-0.926333	-0.550775	-1.77848	-1.38026	-1.17498	-1.1348	-2.07371	-1.98952	-1.71508			-1.37611	-1.71508	-0.338977
Q8WXH0	SYNE2	-9.1468	-4.88634	-7.81224	-6.79669	-5.9422	-10.2638	-5.0877	-5.05251		-1.64565	-1.79115	-6.87353	-1.7184	5.15514
Q9P258	RCC2	-1.32279	-1.84853	-0.756685	-1.19535	-1.61107	-1.01899	-1.21276	-0.515795	-2.73583		-0.703035	-1.18525	-1.71943	-0.534185
Q5U3C3	TMEM164			-9.12493		-4.99311			-4.08301	-1.72056			-6.06702	-1.72056	4.34645
Q5JTV8	TOR1AIP1	0.944373	-0.305305	-0.112333	-0.322997	-1.05614	0.0180123	-1.24224	-0.0743758	-1.72061			-0.268875	-1.72061	-1.45174
P51649	ALDH5A1	-2.84913		-3.46391	-3.71907	-3.18822	-2.84056		-0.921464	-1.72943			-2.83039	-1.72943	1.10096
Q9ULZ3	PYCARD	2.68821	1.45396	2.29631	1.31276	1.82413	2.46743	0.77288	1.92289	-2.13208	-1.3309		1.84232	-1.73149	-3.57381
P11940	PABPC1	0.862809	0.469419	1.25697	1.10493	1.10704	0.737012	0.819624	1.17123	-1.55752	-1.61467	-2.02889	0.941129	-1.73369	-2.67482
P24298	GPT									-0.571485	-2.64079	-1.98931		-1.73386
Q8NHP8	PLBD2	-2.26502	-2.60621	-1.14067	-4.91181	-4.76875	-2.49738	-3.21419	-3.96421	-2.72982	-3.72341	1.24235	-3.17103	-1.73696	1.43407
O95299	NDUFA10	0.241992	-0.373078	0.00924487	-2.05024	-1.27309	-1.35517		-0.593125	-0.634527	-2.13097	-2.45258	-0.770495	-1.73936	-0.968863
P03952	KLKB1	-2.09165	-2.13083	-2.14733	-2.53197	-0.798747	-0.718023	-1.54145	-2.99091	-0.446345	-3.43014	-1.34344	-1.86886	-1.73998	0.128888
P53384	NUBP1	-2.13284	-2.67121	-2.34098	-2.86713	-2.32145	-1.99674		-2.27369	-1.74094			-2.372	-1.74094	0.63106
Q96RU3	FNBP1	-2.88501	-1.38924	-1.34507	-1.72533	-2.67985	-2.16101	-5.22617	-2.38285	-1.74194			-2.47432	-1.74194	0.732379
P51991	HNRNPA3	3.46408	3.78883	3.98531	3.77589	3.65072	3.50251	2.89497	3.85427	0.997201	-1.74875	-4.48572	3.61457	-1.74575	-5.36033
Q9NR30	DDX21									-1.7504				-1.7504
P32969	RPL9	2.38403	2.12916	2.62133	2.38149	2.42103	2.03185	2.12945	2.61022	-0.381024	-1.47291	-3.40316	2.33857	-1.75236	-4.09093
Q08554	DSC1										-1.75494			-1.75494
Q68CZ2	TNS3	-0.679227	-0.941871	-0.582337	-2.49185	-1.86151	-1.17464	-1.09186	-1.03352	-1.75654			-1.2321	-1.75654	-0.52444
Q96GA7	SDSL									-0.397105		-3.12657		-1.76184
Q9UNF1	MAGED2	-5.37326		-4.61271	-9.28606					-1.7332		-1.79513	-6.42401	-1.76417	4.65985
Q9Y6I3	EPN1	-1.85033	-0.925666	-1.4668	-2.47675	-1.84241	-1.74283		-5.19102	-0.55086	-3.3258	-1.42073	-2.21369	-1.7658	0.447886
P15502	ELN	-0.700548	1.7443	1.15438	1.3054	2.38716	0.646637	-0.748948	1.99661	0.510702	-2.50199	-3.31515	0.973124	-1.76881	-2.74194
P05455	SSB	1.6018	1.36877	1.3861	1.01508	1.07043	1.72951	1.41958	1.30116	1.27177	-3.53969	-3.04481	1.36155	-1.77091	-3.13246
Q9Y383	LUC7L2	-0.847618	-2.7825	-0.626556	-2.60368	-1.39834	-2.51186	-3.60667	-0.718484		-1.77232		-1.88696	-1.77232	0.114645
Q8WUM0	NUP133			-5.2008	-5.23403	-3.32366	-3.30055		-2.67252			-1.77723	-3.94631	-1.77723	2.16908
Q9UGI8	TES	-0.161796	-0.27533	-0.115442	0.502932	-0.783267	0.106539	-0.119095	0.113469	-1.7776			-0.0914987	-1.7776	-1.6861
Q9NUM4	TMEM106B									-1.779				-1.779
Q8N0U8	VKORC1L1	-2.17137	-0.00248719	-0.667936	-0.407824	-0.939187	-1.77733	-2.6552	-0.57137	-1.78577			-1.14909	-1.78577	-0.636682
P14543	NID1	2.97171	3.9841	2.87198	3.80998	3.42162	2.88335	3.22327	3.07736	-0.298026	-0.255752	-4.80539	3.28042	-1.78639	-5.06681
P30085	CMPK1	1.82238	1.864	2.74005	2.54956	1.73408	1.01824	0.893683	1.92534	1.07269	-3.43677	-3.00098	1.81842	-1.78836	-3.60677
Q7Z4V5	HDGFL2									-1.78869				-1.78869
P27816	MAP4	0.760859	1.58871	0.407889	0.535013	0.576418	1.16812	0.816187	0.81839	1.37505	-4.25818	-2.50335	0.833948	-1.79549	-2.62944
Q8N697	SLC15A4			-4.89364			-5.25151			-1.79607			-5.07257	-1.79607	3.27651
Q96EP5	DAZAP1	1.56498	1.66528	1.93349	0.961079	1.75902	0.15611	-1.36904	2.11142	0.523732	-3.00042	-2.92189	1.09779	-1.79952	-2.89732
Q8IXM2	BAP18	1.54654	0.920225	0.636914	1.03645	0.551692	1.48981	0.716773	1.56279			-1.80195	1.05765	-1.80195	-2.8596
Q9NTZ6	RBM12	-3.82406	-3.05957	-1.50488	-2.48777	-2.0001			-1.47074	-1.80258			-2.39118	-1.80258	0.588609
Q96RS6	NUDCD1									-1.98709	-2.02211	-1.40303		-1.80407
P52790	HK3	-1.58109	-0.970904	-0.67717	-1.45752	-0.712252	-0.713951	-0.139305	-0.241945	0.948858	-4.09776	-2.2668	-0.811767	-1.80523	-0.993466
P67870	CSNK2B	-0.0831945	0.013481	-0.0740805	-0.684845	-0.741387	-0.898073		0.0232739		-1.67111	-1.94222	-0.349261	-1.80666	-1.4574
Q16181	SEPTIN7	2.03394	2.5451	2.55796	1.9086	2.53319	2.51191	2.14294	2.02983	1.00096	-4.61869		2.28293	-1.80886	-4.0918
Q8N163	CCAR2	-2.19479	-1.69759	-1.73677	-1.24612	-1.44962	-2.17146	-2.44296	-1.50878	-0.821215	-2.79841		-1.80601	-1.80981	-0.00380218
P17655	CAPN2	2.99524	3.50544	2.56184	3.66747	3.00924	3.15309	2.75014	3.38794	-0.62418	-1.82344	-2.98877	3.1288	-1.81213	-4.94093
Q92930	RAB8B	0.173414	0.600341	0.306582	0.493874	0.384805	0.18157	0.238139	0.00286512	-0.697251	-1.93737	-2.80656	0.297699	-1.81373	-2.11143
Q9Y6G5	COMMD10	-1.7117	-1.36612	-0.938107	-1.85151	-1.04915	-1.53832	-1.82132	-1.25753	-1.81795			-1.44172	-1.81795	-0.376231
Q01082	SPTBN1	3.50685	4.56386	3.27354	4.24283	3.66561	3.75713	2.51702	3.63118	1.07105	-2.82411	-3.70641	3.64475	-1.81982	-5.46457
P14151	SELL										-2.22238	-1.41922		-1.8208
P02810	PRH1									2.82882		-6.47727		-1.82423
P06681	C2	-0.711065	-0.826582	-2.20239	-1.52575	-0.734808	-1.46689	-0.672368	-3.08255	0.121444	-3.81979	-1.78502	-1.4028	-1.82779	-0.424987
Q8IXQ3	C9orf40							-1.94708		-5.66393	0.112153	0.0643258	-1.94708	-1.82915	0.117934
Q5VZK9	CARMIL1	-6.39426	-3.83828	-5.17897	-5.10278	-4.0675			-4.02824	-1.82948			-4.76834	-1.82948	2.93885
Q15018	ABRAXAS2									-0.998174	-2.66547			-1.83182
Q06828	FMOD	-0.918247	0.875397	-2.3096	0.285463	1.03172	-1.39872	-1.82103	-1.29116	-1.71521	-1.94935		-0.693274	-1.83228	-1.13901
P10515	DLAT	0.421719	0.806338	0.883267	1.07345	0.606615	0.529817	0.68772	0.898671	0.456502		-4.12122	0.73845	-1.83236	-2.57081
Q9UHB9	SRP68	-3.71742	-4.11724	-2.0366	-2.02615	-2.0562		-4.95478	-1.46733	-1.83335			-2.91082	-1.83335	1.07747
P42331	ARHGAP25	-3.93583		-3.8697	-5.49689	-3.69825	-5.4819			-1.83729			-4.49651	-1.83729	2.65922
P09668	CTSH	1.27099	2.84747	3.32233	3.69171	3.25797	2.64039	2.7067	3.77923	1.3943	-4.2318	-2.68753	2.9396	-1.84168	-4.78127
Q02108	GUCY1A1				-5.03567				-4.92905	-1.84378			-4.98236	-1.84378	3.13858
Q9NUQ6	SPATS2L	-7.50109	-4.25468	-4.05827		-4.45053	-4.76114	-8.90969	-3.40774	-1.84639			-5.33473	-1.84639	3.48835
Q99447	PCYT2	-3.02263	-2.44653	-3.2234	-4.19848	-2.71426	-3.80372	-3.83974	-4.0555	-0.665524		-3.02872	-3.41303	-1.84712	1.56591
P37108	SRP14	2.65559	2.432	2.91282	2.03734	2.49786	3.02696	3.64548	2.88246	2.27448	-3.40055	-4.41706	2.76131	-1.84771	-4.60902
Q53GQ0	HSD17B12	2.31324	2.47401	1.72606	1.83789	2.5243	2.71058	1.31074	2.19951		-1.64325	-2.05375	2.13704	-1.8485	-3.98554
P41226	UBA7	-1.121	-1.76479	-1.1367	-2.16243	-2.85474	-2.17989	-3.6798	-2.02632			-1.85007	-2.11571	-1.85007	0.265644
P17213	BPI	-4.26852	-6.23679	-3.31484	-2.2683		-0.694454	-0.133542		1.44694	-5.15931		-2.81941	-1.85618	0.963225
Q96QA5	GSDMA										-1.8582			-1.8582
Q9HB90	RRAGC	-3.02164	-2.84838	-2.51686	-6.05476	-2.74085	-3.23527		-4.35014			-1.85959	-3.53827	-1.85959	1.67868
O95436	SLC34A2	-1.49864	-2.62301	-4.91843	-1.38556	-0.956009			-0.28107	-0.0788812		-3.64416	-1.94379	-1.86152	0.0822668
Q08257	CRYZ	2.24781	2.71879	2.43146	3.06217	1.55545	2.61893	1.49188	3.09885	1.47345		-5.20479	2.40317	-1.86567	-4.26884
Q9BXS5	AP1M1	0.193667	0.561373	0.478686	0.474047	0.18284	0.109019	-0.647314	0.545693	-0.925783	-2.81162		0.237251	-1.8687	-2.10595
P41439	FOLR3										-1.87518			-1.87518
Q9Y2D5	AKAP2	-0.13862	2.12731	0.222703	2.14148	0.896591	0.941047	-0.750682	1.04414	-0.781283	-4.86369	0.0131296	0.810497	-1.87728	-2.68778
Q9HAB8	PPCS	-4.43042								-3.12137	-1.20822	-1.30473	-4.43042	-1.87811	2.55232
P23141	CES1	4.19665	4.79016	4.89896	4.93583	4.97696	4.25259	2.97945	4.52043	1.47591	-2.62138	-4.49374	4.44388	-1.87973	-6.32361
O75131	CPNE3	1.41136	2.03997	1.54329	1.50582	1.67354	1.65239	0.620044	1.86887	0.032371	-2.68345	-3.0016	1.53941	-1.88423	-3.42364
Q969M7	UBE2F									-1.89282				-1.89282
Q15599	SLC9A3R2	1.16897	2.00299	-0.264367	1.14802	0.87989	0.958591	-2.29475	1.03577	-1.91319			0.57939	-1.91319	-2.49258
P41222	PTGDS	2.07327	1.16546	1.31643	-0.066301	1.63617	1.46055	1.52967	-0.777471		-2.61708	-1.21035	1.04222	-1.91372	-2.95594
P07814	EPRS1									0.725149		-4.55577		-1.91531
O43390	HNRNPR	-0.0362528	0.2644	0.795812	1.26661	0.51206	-0.118188	-0.856419	0.923898	-1.91673			0.34399	-1.91673	-2.26072
Q9UKG1	APPL1	-0.451203	0.00909181	-0.365657	-0.919333	-0.59631	-1.61834	-5.3461	-0.656293	-1.91785			-1.24302	-1.91785	-0.674835
P17540	CKMT2	-0.640556		-1.44902			-1.09761					-1.91996	-1.0624	-1.91996	-0.857568
O95466	FMNL1									-1.92086				-1.92086
Q9BS26	ERP44	1.62591	1.26496	1.86939	1.2678	1.11495	1.93834	1.33086	0.933225	-0.722151	-1.23406	-3.82926	1.41818	-1.92849	-3.34667
P04156	PRNP	-1.0272	0.236267	0.238987	-0.674036	0.401628	-0.166531	-1.04358	0.0140526	-3.11908	-1.41303	-1.25391	-0.252552	-1.92868	-1.67612
P20036	HLA-DPA1	2.95029	2.5929	1.1547	2.29328	2.72411	2.13226		2.61664		-1.45215	-2.41047	2.35203	-1.93131	-4.28333
Q16539	MAPK14	-3.46628	-3.14041	-3.00631	-3.99517	-3.72645	-3.57079	-3.66953	-1.6466	-1.93382			-3.27769	-1.93382	1.34387
P11216	PYGB	1.54247	2.02656	1.18584	1.836	2.18397	1.80083	-0.236051	2.13792	-0.552039		-3.31889	1.55969	-1.93546	-3.49515
O95428	PAPLN	-2.65321	-4.62178	-4.30269	-2.78771	-4.46462	-4.11958	-5.02748	-3.34711			-1.93891	-3.91552	-1.93891	1.97661
Q15286	RAB35	0.413168	0.534498	0.656566	0.144114	0.324395	0.309302	-1.03563	-0.644888	-3.90869	-1.25591	-0.652751	0.0876901	-1.93912	-2.02681
Q5H9R7	PPP6R3	-4.07482			-4.03739		-4.60078	-4.31802			-2.45329	-1.43295	-4.25775	-1.94312	2.31463
Q92945	KHSRP	0.893371	1.3752	1.3911	1.43847	1.65534	0.963465	-0.378782	1.83857	1.9146	-3.35588	-4.39104	1.14709	-1.94411	-3.0912
Q9H4A6	GOLPH3	-4.94706	-3.00976	-2.6601	-3.84861	-5.59701	-3.89468	-2.41599	-5.93191	-1.94862			-4.03814	-1.94862	2.08952
P49006	MARCKSL1									2.30566		-6.20639		-1.95037
[truncated: 2,131 more rows]
