# Supplementary material for: Pathological features of COVID-19-associated lung injury: a preliminary proteomics report based on clinical samples
Source: Signal Transduct Target Ther. 2020 Oct 15;5:240. doi: 10.1038/s41392-020-00355-9 (PMC7557250; doi:10.1038/s41392-020-00355-9)
Supplement: Supplementary file 4 — Supplementary Data S3 [file 41392_2020_355_MOESM4_ESM.xlsx]

## Sheet: Supplementary Data S3
Supplementary Data S3. Differentially expressed proteins in lung tissue from patients diagnosed with COVID-19 and control lung tissues. The Benjamini-Hochberg adjusted p-values lower than 0.05 were considered statistically significant (*p < 0.05, **p < 0.01).
Protein accession	Gene symbol	log2COVID-19/Control	pvalue	adjusted pvalue	Significant level
P28074	PSMB5	7.13429	7.8e-05	0.000670974	**
Q9NZD4	AHSP	6.32097	0.0132744	0.0279166	*
A0A0B4J2H0	IGHV1-69D	5.91966	0.000252964	0.00150902	**
P05090	APOD	5.88465	3.43e-05	0.000393683	**
Q96Q06	PLIN4	5.62903	0.000894861	0.00364293	**
P16452	EPB42	5.40208	4.89e-06	0.000133821	**
Q08495	DMTN	5.34121	7.68e-07	4.02e-05	**
P59666	DEFA3	5.33073	0.00680608	0.0164393	*
P30613	PKLR	5.32648	0.00113412	0.00434362	**
Q15102	PAFAH1B3	5.23139	1.84e-05	0.000274025	**
Q16775	HAGH	4.99288	5.74e-05	0.000583025	**
A0A0C4DH34	IGHV4-28	4.81563	0.000648827	0.00292127	**
Q13428	TCOF1	4.74923	0.000573263	0.00268787	**
P13164	IFITM1	4.67094	0.00179893	0.00612348	**
O14744	PRMT5	4.63484	0.000145543	0.00102216	**
P02724	GYPA	4.63393	0.000994397	0.00394161	**
P16333	NCK1	4.6297	0.0143571	0.0297768	*
P62826	RAN	4.53097	0.000342389	0.00185846	**
Q5VW32	BROX	4.52528	6.65e-05	0.000628604	**
P05089	ARG1	4.33103	1.17e-05	0.000231975	**
P35612	ADD2	4.2483	0.00332484	0.00958119	**
Q06033	ITIH3	4.1877	0.00075861	0.00322036	**
P37840	SNCA	4.17335	0.000258834	0.00152889	**
P02549	SPTA1	4.15606	0.000269764	0.00156282	**
P0DOX2	P0DOX2	4.15587	8.85e-06	0.00020345	**
P0DOX8	IGLL5	4.14143	3.04e-07	2.46e-05	**
P02042	HBD	4.14068	2.26e-05	0.000316206	**
P63208	SKP1	4.08772	0.00129071	0.00477087	**
Q9Y4E8	USP15	4.07907	0.00181975	0.00617172	**
P11171	EPB41	4.07789	0.000307619	0.00171611	**
P16157	ANK1	4.06759	0.000764999	0.00323447	**
O75122	CLASP2	4.03709	9.55e-05	0.000804343	**
P48506	GCLC	4.01924	0.00866956	0.0200515	*
P46734	MAP2K3	3.95361	0.0041823	0.011302	*
P54725	RAD23A	3.86322	6.78e-05	0.000628604	**
P11586	MTHFD1	3.81913	9.62e-08	1.9e-05	**
P07738	BPGM	3.75415	0.00231178	0.00742853	**
P50502	ST13	3.73608	6.71e-05	0.000628604	**
Q969T9	WBP2	3.6917	1.07e-05	0.000223039	**
Q08722	CD47	3.63422	0.000339271	0.00184987	**
Q99808	SLC29A1	3.61619	0.00597461	0.0148684	*
P00918	CA2	3.59125	0.00318684	0.00927572	**
P61086	UBE2K	3.57021	0.0117207	0.0256789	*
Q9NP58	ABCB6	3.55285	0.0246847	0.0465494	*
A0A0C4DH35	IGHV3-35	3.53915	0.000105766	0.000844026	**
P11277	SPTB	3.53394	0.00256883	0.00791913	**
P11166	SLC2A1	3.4684	0.0157936	0.0324207	*
P10620	MGST1	3.42238	0.00278211	0.00838112	**
Q13404	UBE2V1	3.37001	0.00266598	0.0081124	**
P27105	STOM	3.35837	5.18e-06	0.000138743	**
P32119	PRDX2	3.32558	0.000181844	0.00123798	**
P04040	CAT	3.31918	2.89e-05	0.000362988	**
P48426	PIP4K2A	3.31282	0.000102468	0.000823161	**
A0A0C4DH38	IGHV5-51	3.24627	0.00430972	0.0115405	*
P17174	GOT1	3.22068	1.27e-06	5.47e-05	**
P09104	ENO2	3.14349	0.00626903	0.0154799	*
P35754	GLRX	3.14292	4.3e-06	0.000120498	**
P01011	SERPINA3	3.13272	1.72e-05	0.000269947	**
Q96IJ6	GMPPA	3.13247	0.000290516	0.00164922	**
P00492	HPRT1	3.12374	8.53e-05	0.000723796	**
O00154	ACOT7	3.12093	0.00332776	0.00958119	**
P01871	IGHM	3.11023	0.00380063	0.0105282	*
P40855	PEX19	3.09513	0.0021617	0.00707838	**
P78417	GSTO1	3.08503	0.000318952	0.00175497	**
P07357	C8A	3.07244	0.0026609	0.0081124	**
P49589	CARS	3.05434	0.00075899	0.00322036	**
P49721	PSMB2	3.03274	0.00156497	0.00548193	**
Q9UIA9	XPO7	3.01913	0.00713302	0.017088	*
P62877	RBX1	3.00714	1.78e-05	0.000269947	**
P54577	YARS	2.99263	0.000318901	0.00175497	**
P29144	TPP2	2.99177	0.00472657	0.0123013	*
P02730	SLC4A1	2.98002	0.000376449	0.00199614	**
O14791	APOL1	2.97967	0.000908826	0.00368732	**
Q8IXJ6	SIRT2	2.96386	0.000680329	0.00299196	**
P52594	AGFG1	2.94747	0.00109811	0.00426846	**
Q14C86	GAPVD1	2.91828	0.011605	0.0255047	*
Q9Y2V2	CARHSP1	2.91649	0.012503	0.0268079	*
P22234	PAICS	2.90664	3.66e-05	0.000412722	**
P24666	ACP1	2.89378	0.00386332	0.0106529	*
P22894	MMP8	2.87335	0.00642762	0.0157745	*
P09417	QDPR	2.86129	7.55e-05	0.000659509	**
P00915	CA1	2.85684	0.00425396	0.0114245	*
O95456	PSMG1	2.85349	7.44e-05	0.000659509	**
P30041	PRDX6	2.8108	1.7e-05	0.000269947	**
P28072	PSMB6	2.80395	0.00241785	0.007647	**
P04430	IGKV1-16	2.78447	0.000225174	0.00142736	**
O00233	PSMD9	2.78235	0.000135418	0.000983007	**
O75688	PPM1B	2.76453	0.0241368	0.0458659	*
Q13617	CUL2	2.74189	0.0175046	0.0352727	*
P22792	CPN2	2.74043	0.00599671	0.0148684	*
Q15276	RABEP1	2.72321	0.00358998	0.0100603	*
Q9H3N1	TMX1	2.71545	0.000395714	0.0020732	**
Q6JBY9	RCSD1	2.69801	3e-05	0.000371326	**
Q8N3F0	MTURN	2.69534	0.0074198	0.0177047	*
P28289	TMOD1	2.67695	0.0153804	0.0316811	*
P62979	RPS27A	2.6765	3.21e-05	0.000376031	**
P02656	APOC3	2.67458	0.00251408	0.00780789	**
P01591	JCHAIN	2.65772	0.000833547	0.00346353	**
Q9P2T1	GMPR2	2.64265	0.00141488	0.00504417	**
P06703	S100A6	2.59907	0.00232496	0.0074373	**
A6NDG6	PGP	2.5693	0.00136197	0.00492844	**
P06331	IGHV4-34	2.55969	0.00117892	0.00443939	**
P02747	C1QC	2.54413	0.00022743	0.00142736	**
Q9BS40	LXN	2.52299	0.00339159	0.00962598	**
P30043	BLVRB	2.50266	0.000568792	0.00268031	**
Q96F85	CNRIP1	2.47458	0.000251688	0.00150888	**
Q9Y666	SLC12A7	2.44022	0.00463488	0.0121678	*
P00738	HP	2.42189	0.00337976	0.00962598	**
Q13616	CUL1	2.41997	0.0124954	0.0268079	*
O75935	DCTN3	2.41746	4.86e-05	0.000518705	**
P51809	VAMP7	2.40909	0.00115357	0.00439889	**
O00231	PSMD11	2.38355	0.000353798	0.00189711	**
Q96P70	IPO9	2.38299	0.00468478	0.012219	*
Q9H3K6	BOLA2	2.38198	0.00485527	0.0125549	*
Q9NP79	VTA1	2.36911	0.000354231	0.00189711	**
P16989	YBX3	2.36296	0.00810443	0.018926	*
Q00796	SORD	2.34075	0.0141375	0.0293718	*
Q9NT62	ATG3	2.33647	0.000471984	0.00235992	**
Q92990	GLMN	2.31481	0.00220361	0.00715729	**
P54578	USP14	2.29372	0.00332594	0.00958119	**
Q32MZ4	LRRFIP1	2.29073	0.00134398	0.00489274	**
P06753	TPM3	2.28585	0.000679315	0.00299196	**
P20810	CAST	2.27336	4.27e-05	0.000459076	**
P10599	TXN	2.27001	0.000817889	0.00341023	**
Q99426	TBCB	2.26586	0.00244576	0.00767485	**
P25788	PSMA3	2.22598	0.000657007	0.0029431	**
P16949	STMN1	2.21689	0.00248756	0.00774549	**
P25786	PSMA1	2.21094	0.000334591	0.00183264	**
Q96AQ6	PBXIP1	2.20695	0.00625275	0.0154714	*
Q16512	PKN1	2.20235	0.00304151	0.00896094	**
P25311	AZGP1	2.20119	0.00287845	0.00862818	**
P42574	CASP3	2.19902	0.000221755	0.00142135	**
Q13618	CUL3	2.11021	0.000593915	0.00273155	**
P01700	IGLV1-47	2.10731	0.00111812	0.00430456	**
O95747	OXSR1	2.10156	0.0055983	0.0141425	*
P56537	EIF6	2.07956	0.00247969	0.00774549	**
P02746	C1QB	2.06553	0.00104559	0.00410404	**
P80748	IGLV3-21	2.06494	0.0167679	0.0341307	*
Q92530	PSMF1	2.06413	0.0231335	0.0441772	*
P0DOX7	P0DOX7	2.0559	0.00465721	0.0121999	*
Q12929	EPS8	2.05275	0.0163946	0.0334839	*
P35611	ADD1	2.04974	0.000713988	0.00308305	**
Q9ULH1	ASAP1	2.04319	0.000964631	0.00384894	**
P35998	PSMC2	2.02905	0.00131102	0.00483113	**
P01721	IGLV6-57	2.01974	0.0192953	0.0381788	*
P28066	PSMA5	2.00864	0.000353423	0.00189711	**
P01009	SERPINA1	2.00133	0.000418384	0.00217307	**
P02750	LRG1	1.95548	0.00386158	0.0106529	*
O43242	PSMD3	1.92716	0.0122333	0.0264177	*
Q93008	USP9X	1.9238	0.000437643	0.00223457	**
Q9UNZ2	NSFL1C	1.91887	0.00952059	0.0216177	*
Q3LXA3	TKFC	1.9117	0.00018339	0.00124149	**
P46779	RPL28	1.90634	0.00903399	0.0206957	*
P07195	LDHB	1.90093	0.000273608	0.00157533	**
P13716	ALAD	1.86177	0.00669229	0.0163243	*
P09972	ALDOC	1.85411	0.000231951	0.00144072	**
Q8WVM8	SCFD1	1.85313	0.00198255	0.00659938	**
Q14624	ITIH4	1.84922	0.00584687	0.0147087	*
P31939	ATIC	1.83133	0.0132749	0.0279166	*
P0DOY3	IGLC3	1.82915	0.00244504	0.00767485	**
P68871	HBB	1.82652	0.00205801	0.00683169	**
Q9NY33	DPP3	1.81813	0.00120731	0.00451803	**
Q8ND71	GIMAP8	1.81081	0.0114126	0.0251872	*
P07203	GPX1	1.80092	0.00213548	0.00704782	**
P28676	GCA	1.79739	0.00304035	0.00896094	**
P01599	IGKV1-17	1.79613	0.00408099	0.0111007	*
P23526	AHCY	1.79363	0.00192286	0.00647218	**
O94919	ENDOD1	1.79169	0.0260676	0.0489274	*
P17987	TCP1	1.76453	0.0130639	0.0278128	*
P01860	IGHG3	1.76381	0.00881312	0.0203056	*
P61006	RAB8A	1.7563	0.0125583	0.0268788	*
P62942	FKBP1A	1.75505	0.0225194	0.0431412	*
P01876	IGHA1	1.75036	0.003999	0.0109518	*
P06737	PYGL	1.7465	0.00339506	0.00962598	**
P31948	STIP1	1.74338	0.00292843	0.00871298	**
P00441	SOD1	1.7351	0.0034911	0.009806	**
P50990	CCT8	1.72834	0.00137309	0.00495379	**
O15305	PMM2	1.69598	0.00806112	0.0188614	*
O75955	FLOT1	1.69283	0.00861948	0.019974	*
P00450	CP	1.67944	0.00662887	0.0169395	*
P01023	A2M	1.66337	0.00573754	0.0144639	*
Q9UQ80	PA2G4	1.6473	0.0045339	0.0119966	*
Q9NTK5	OLA1	1.64139	0.00264949	0.00810312	**
P10643	C7	1.6393	0.00591916	0.0148287	*
O75822	EIF3J	1.62341	0.00710468	0.0170541	*
P26639	TARS1	1.61965	0.00680766	0.0164393	*
P61960	UFM1	1.60468	0.0187051	0.0373792	*
P37837	TALDO1	1.57871	0.00489461	0.0126026	*
P06730	EIF4E	1.56839	0.0242959	0.0459601	*
Q9NQR4	NIT2	1.56116	0.0112143	0.0248739	*
Q9UHD1	CHORDC1	1.55929	0.0119725	0.0260283	*
Q9Y230	RUVBL2	1.54591	0.0118885	0.0259993	*
P10644	PRKAR1A	1.53147	0.00238767	0.00759141	**
Q96FW1	OTUB1	1.51517	0.00272723	0.00825706	**
Q8IUI8	CRLF3	1.51358	0.00551498	0.0139906	*
P55060	CSE1L	1.48038	0.0159291	0.0325885	*
Q13200	PSMD2	1.47366	0.00115955	0.00440776	**
P02760	AMBP	1.47262	0.00241266	0.007647	**
P08754	GNAI3	1.41968	0.00762202	0.0180089	*
Q02790	FKBP4	1.41448	0.0219358	0.0423174	*
P19367	HK1	1.41329	0.00329576	0.0095696	**
Q16543	CDC37	1.41033	0.00391624	0.0107741	*
P58546	MTPN	1.40769	0.00515376	0.0132134	*
P01834	IGKC	1.36809	0.00913837	0.0208951	*
P31946	YWHAB	1.35672	0.00117242	0.00442872	**
P28070	PSMB4	1.31724	0.00664007	0.0162298	*
Q14254	FLOT2	1.29585	0.0106914	0.0237808	*
Q06124	PTPN11	1.28319	0.0192281	0.0381526	*
Q5T4S7	UBR4	1.27609	0.0241961	0.0458659	*
Q06323	PSME1	1.21679	0.00634729	0.0156411	*
Q86UX7	FERMT3	1.20334	0.01144	0.0252015	*
P50395	GDI2	1.20317	0.0207626	0.0404182	*
P30046	DDT	1.18083	0.0105294	0.0236274	*
P08603	CFH	1.16654	0.0256473	0.0482891	*
Q8WXX5	DNAJC9	1.14213	0.00955986	0.0216534	*
O14818	PSMA7	1.14069	0.0220392	0.0424237	*
Q9Y3B8	REXO2	1.1228	0.00744783	0.0177364	*
P11142	HSPA8	1.119	0.00752167	0.0178417	*
P62191	PSMC1	1.07918	0.0212744	0.0412813	*
P60983	GMFB	1.04623	0.0205544	0.0400778	*
P62195	PSMC5	1.03379	0.0194106	0.0382812	*
Q06830	PRDX1	1.01306	0.0154857	0.0318436	*
P49748	ACADVL	-1.0512	0.0190363	0.0379781	*
Q15181	PPA1	-1.08004	0.00539565	0.0137458	*
Q14847	LASP1	-1.10768	0.00890826	0.0204856	*
P63220	RPS21	-1.12188	0.0158202	0.0324207	*
P31150	GDI1	-1.1626	0.01057	0.0236744	*
Q15366	PCBP2	-1.16591	0.0135875	0.0284746	*
P18669	PGAM1	-1.20663	0.0119501	0.0260283	*
P21281	ATP6V1B2	-1.24262	0.0100863	0.0227603	*
P02790	HPX	-1.25365	0.00646048	0.0158229	*
P16152	CBR1	-1.29783	0.0172671	0.0348524	*
P19823	ITIH2	-1.30122	0.0190944	0.038031	*
P54727	RAD23B	-1.30485	0.0138351	0.0288931	*
O43399	TPD52L2	-1.30656	0.0178365	0.035762	*
P30153	PPP2R1A	-1.31819	0.00505615	0.0129908	*
P26640	VARS	-1.33286	0.0218804	0.0423174	*
P22897	MRC1	-1.38872	0.00519862	0.0133001	*
Q2TAA2	IAH1	-1.393	0.0239411	0.0456472	*
Q01130	SRSF2	-1.40102	0.00437352	0.0116755	*
P61970	NUTF2	-1.40788	0.00455533	0.0120113	*
P10619	CTSA	-1.41976	0.0223953	0.0430198	*
P62937	PPIA	-1.42433	0.0012477	0.0046496	**
P46108	CRK	-1.43047	0.00167876	0.00580018	**
P62820	RAB1A	-1.43648	0.00216765	0.00707865	**
P30740	SERPINB1	-1.46414	0.0105924	0.0236752	*
P62633	CNBP	-1.4742	0.0225551	0.0431412	*
Q9NUQ9	FAM49B	-1.48257	0.00316225	0.00923859	**
P53990	IST1	-1.51521	0.0192273	0.0381526	*
Q00610	CLTC	-1.51644	0.000856492	0.0035345	**
P11766	ADH5	-1.52016	0.00106225	0.00415587	**
Q9NYU2	UGGT1	-1.52385	0.0182745	0.0365794	*
P0DP25	CALM3	-1.54078	0.000808793	0.00339333	**
Q14258	TRIM25	-1.54254	0.0266787	0.049919	*
P31153	MAT2A	-1.55206	0.0152184	0.0314548	*
P16070	CD44	-1.56596	0.0262622	0.0492161	*
Q01469	FABP5	-1.57417	0.00174108	0.00594335	**
P67775	PPP2CA	-1.62306	0.00797673	0.0187003	*
P09622	DLD	-1.62635	0.00832081	0.0193938	*
P21796	VDAC1	-1.65462	0.013104	0.0278488	*
P20292	ALOX5AP	-1.65504	0.0165239	0.0336908	*
P04156	PRNP	-1.67612	0.00599243	0.0148684	*
Q07020	RPL18	-1.67868	0.00704977	0.016956	*
P61160	ACTR2	-1.68084	0.0133352	0.0279947	*
Q99829	CPNE1	-1.68307	0.00440535	0.0116926	*
P57737	CORO7	-1.68501	0.00678385	0.0164393	*
P04080	CSTB	-1.68702	0.00404419	0.0110254	*
P55786	NPEPPS	-1.69225	0.00304093	0.00896094	**
P51149	RAB7A	-1.70271	0.0052843	0.0134906	*
Q14103	HNRNPD	-1.70296	0.0219488	0.0423174	*
Q8NI60	COQ8A	-1.72008	0.00376321	0.0104485	*
P61586	RHOA	-1.72731	0.000257215	0.00152682	**
P05546	SERPIND1	-1.7354	0.0241092	0.0458659	*
O43768	ENSA	-1.7555	0.0131913	0.0279166	*
Q99613	EIF3C	-1.76264	0.0102899	0.0231763	*
Q9H299	SH3BGRL3	-1.77761	0.00468437	0.012219	*
P23142	FBLN1	-1.78939	0.00598521	0.0148684	*
P14618	PKM	-1.79563	0.00836644	0.0194625	*
Q96IU4	ABHD14B	-1.80014	0.00026611	0.0015491	**
O75390	CS	-1.80634	0.00765049	0.0180408	*
Q13283	G3BP1	-1.82753	0.00559298	0.0141425	*
P08311	CTSG	-1.84963	0.0136263	0.0285064	*
P61313	RPL15	-1.8523	0.00074338	0.00317948	**
Q9NTX5	ECHDC1	-1.85481	0.000889295	0.00363255	**
P54652	HSPA2	-1.85922	0.0013551	0.00491836	**
Q14165	MLEC	-1.86697	0.00345618	0.00977137	**
P47755	CAPZA2	-1.87066	0.000556727	0.00265161	**
Q9Y3B3	TMED7	-1.8982	0.00305256	0.00897156	**
O95479	H6PD	-1.90771	0.00214586	0.00704782	**
P02751	FN1	-1.9116	0.0112294	0.0248739	*
Q10567	AP1B1	-1.91506	0.000982922	0.00390898	**
Q9Y2Q3	GSTK1	-1.92493	0.0123998	0.0266818	*
O94903	PLPBP	-1.92704	0.00139165	0.00497606	**
P54289	CACNA2D1	-1.93287	0.0200483	0.0392816	*
P11177	PDHB	-1.93367	0.00212753	0.00704307	**
P21399	ACO1	-1.93974	0.00049808	0.00243978	**
Q16658	FSCN1	-1.94159	0.000377693	0.00199614	**
P04632	CAPNS1	-1.94725	0.00099774	0.00394189	**
P09211	GSTP1	-1.95392	0.00060778	0.00277984	**
P45880	VDAC2	-1.96761	0.0171614	0.0347554	*
Q13011	ECH1	-1.96892	0.00419252	0.011302	*
P63313	TMSB10	-1.98932	0.0152448	0.0314555	*
Q96FV2	SCRN2	-2.01163	0.0144275	0.0298713	*
Q9Y3U8	RPL36	-2.02646	0.0140814	0.0293059	*
Q15286	RAB35	-2.02681	0.00748096	0.0177802	*
P11233	RALA	-2.04052	0.00347723	0.00978987	**
Q96CW1	AP2M1	-2.04174	0.0119922	0.0260283	*
Q15363	TMED2	-2.04811	0.000672108	0.00298626	**
P11021	HSPA5	-2.07075	0.0200127	0.0392816	*
Q04323	UBXN1	-2.0719	0.0245095	0.0462914	*
O00429	DNM1L	-2.09683	0.00024563	0.00148736	**
Q9Y277	VDAC3	-2.10219	0.000467363	0.00235992	**
P24539	ATP5PB	-2.10776	0.000609027	0.00277984	**
P13804	ETFA	-2.10784	0.00335377	0.00959927	**
Q92930	RAB8B	-2.11143	0.000306854	0.00171611	**
Q13057	COASY	-2.12823	0.000662952	0.00295873	**
P42330	AKR1C3	-2.1388	0.00133124	0.00486103	**
P13796	LCP1	-2.14381	0.00128432	0.00476186	**
P08174	CD55	-2.15637	0.01162	0.0255047	*
P31942	HNRNPH3	-2.16732	0.000706328	0.00307266	**
P14927	UQCRB	-2.19198	0.000127829	0.000947087	**
Q13492	PICALM	-2.20404	6.53e-05	0.000628604	**
P15311	EZR	-2.20661	3.05e-05	0.000371326	**
P60981	DSTN	-2.21127	0.00417034	0.011302	*
Q6DD88	ATL3	-2.21879	0.000580173	0.00270972	**
P31930	UQCRC1	-2.22348	0.00425692	0.0114245	*
P48735	IDH2	-2.22735	0.0036878	0.0102866	*
P83731	RPL24	-2.23122	0.000216676	0.00139623	**
Q6PIU2	NCEH1	-2.23153	0.000145418	0.00102216	**
P43304	GPD2	-2.24191	0.00941709	0.021451	*
Q15056	EIF4H	-2.25889	0.00191424	0.00646122	**
P50552	VASP	-2.28925	0.000542682	0.00259497	**
Q96JB2	COG3	-2.29047	0.000628671	0.00285867	**
P14625	HSP90B1	-2.30929	0.0204879	0.0400128	*
Q9Y490	TLN1	-2.30948	0.000262332	0.00153451	**
P14314	PRKCSH	-2.31137	0.00233303	0.0074373	**
P13639	EEF2	-2.31317	0.00171692	0.0058929	**
P40926	MDH2	-2.32116	0.00248363	0.00774549	**
P07237	P4HB	-2.32536	0.0067308	0.0163521	*
P40763	STAT3	-2.35387	0.0112907	0.0249638	*
Q9H4M9	EHD1	-2.37213	0.00290892	0.00869788	**
P10809	HSPD1	-2.37582	0.0131396	0.0278753	*
P25705	ATP5F1A	-2.37954	0.000588288	0.00271604	**
P55735	SEC13	-2.38476	0.00291625	0.00869823	**
P39023	RPL3	-2.38717	0.00256589	0.00791913	**
P18206	VCL	-2.396	0.003741	0.0104109	*
Q8NCW5	NAXE	-2.40677	0.0177961	0.0357405	*
P62081	RPS7	-2.41379	0.00116377	0.0044099	**
P68363	TUBA1B	-2.42244	0.000120197	0.000928413	**
Q9Y696	CLIC4	-2.43292	0.0106096	0.0236752	*
P62701	RPS4X	-2.43405	0.000239164	0.00145552	**
O14558	HSPB6	-2.46617	0.00108369	0.00422604	**
P63244	RACK1	-2.46744	0.00453981	0.0119966	*
Q9UMX0	UBQLN1	-2.47177	0.000139283	0.00100501	**
Q9Y376	CAB39	-2.48135	0.000846871	0.0035068	**
Q86UP2	KTN1	-2.48684	0.0120097	0.0260283	*
P25398	RPS12	-2.48865	0.000463446	0.00235634	**
P00403	MT-CO2	-2.49045	5.79e-05	0.000583025	**
P63092	GNAS	-2.49881	0.000208917	0.00136818	**
P61626	LYZ	-2.49938	7.37e-05	0.000659509	**
P00488	F13A1	-2.50451	0.000784048	0.00330342	**
P23246	SFPQ	-2.51698	0.000250255	0.00150779	**
P05107	ITGB2	-2.51779	0.0132626	0.0279166	*
Q13423	NNT	-2.5216	0.00687085	0.0165587	*
P39687	ANP32A	-2.52457	0.00166346	0.00577657	**
Q7L2H7	EIF3M	-2.52955	9.89e-05	0.000810838	**
P51884	LUM	-2.5465	0.00232979	0.0074373	**
P24534	EEF1B2	-2.55282	0.000127294	0.000947087	**
P35579	MYH9	-2.56751	0.000142909	0.00102216	**
P23786	CPT2	-2.57489	0.0200327	0.0392816	*
P62873	GNB1	-2.5751	2.06e-05	0.000299765	**
Q96KP4	CNDP2	-2.5811	0.0043892	0.0116755	*
Q16891	IMMT	-2.58198	0.000530371	0.0025462	**
P30101	PDIA3	-2.59828	0.0193409	0.0382062	*
P33176	KIF5B	-2.60589	0.00362418	0.0101326	*
P46777	RPL5	-2.61955	0.00167989	0.00580018	**
P40939	HADHA	-2.61967	0.000586644	0.00271604	**
Q04760	GLO1	-2.62397	0.0040273	0.0110043	*
O94925	GLS	-2.62564	0.0259755	0.0488306	*
P27816	MAP4	-2.62944	0.00952612	0.0216177	*
P00505	GOT2	-2.63595	0.00111487	0.00430456	**
P54819	AK2	-2.63606	0.00856346	0.0198824	*
Q9BRX8	PRXL2A	-2.63941	0.00225551	0.00726709	**
P35241	RDX	-2.6426	0.000716394	0.00308305	**
P62879	GNB2	-2.65703	0.000477653	0.00237223	**
P61106	RAB14	-2.65838	3.77e-05	0.000417178	**
Q5T0N5	FNBP1L	-2.66134	7.74e-06	0.000186615	**
Q09161	NCBP1	-2.66705	0.0106964	0.0237808	*
P18859	ATP5PF	-2.66995	1.61e-05	0.000269911	**
O75923	DYSF	-2.674	0.000128112	0.000947087	**
P63000	RAC1	-2.67444	0.0169419	0.0344267	*
P11940	PABPC1	-2.67482	3.23e-06	9.72e-05	**
Q9H4A4	RNPEP	-2.68573	3.61e-05	0.000410417	**
Q9Y2D5	AKAP2	-2.68778	0.0129367	0.0275906	*
O75083	WDR1	-2.68799	7.7e-06	0.000186615	**
P17931	LGALS3	-2.69117	0.0126334	0.0269916	*
Q15404	RSU1	-2.69428	9.66e-05	0.000808118	**
P59998	ARPC4	-2.71151	1.51e-05	0.000263985	**
Q14240	EIF4A2	-2.71181	0.00159587	0.00557397	**
Q07157	TJP1	-2.73826	0.00256961	0.00791913	**
Q9UN37	VPS4A	-2.73911	0.000239025	0.00145552	**
P15502	ELN	-2.74194	0.00759544	0.0179813	*
Q9UI09	NDUFA12	-2.74531	0.000226605	0.00142736	**
P68371	TUBB4B	-2.75266	0.000927676	0.00373449	**
P51858	HDGF	-2.75521	0.000121607	0.000928413	**
P30048	PRDX3	-2.77359	1.57e-05	0.000269787	**
Q12805	EFEMP1	-2.77591	0.00300958	0.00893236	**
P07339	CTSD	-2.7801	0.00064971	0.00292127	**
P36871	PGM1	-2.78806	0.0197435	0.038874	*
O43707	ACTN4	-2.78836	0.00048091	0.00237499	**
P07437	TUBB	-2.79903	0.00243514	0.00767485	**
P20591	MX1	-2.82586	0.0122962	0.0265061	*
Q9BR76	CORO1B	-2.83526	0.000177292	0.00121384	**
P62241	RPS8	-2.84083	0.0013231	0.00486078	**
P22695	UQCRC2	-2.85865	0.00589176	0.0147908	*
P60953	CDC42	-2.8698	6.55e-05	0.000628604	**
P04083	ANXA1	-2.87398	0.000744077	0.00317948	**
P00325	ADH1B	-2.88121	0.00217865	0.00709535	**
P42224	STAT1	-2.88651	0.0242081	0.0458659	*
P31943	HNRNPH1	-2.89415	1.55e-06	6.21e-05	**
Q96EP5	DAZAP1	-2.89732	0.00541411	0.0137637	*
Q14697	GANAB	-2.90785	0.00152255	0.005364	**
P08865	RPSA	-2.90905	0.00261806	0.00802738	**
P23284	PPIB	-2.916	0.00144363	0.00511515	**
P61158	ACTR3	-2.92381	0.00782753	0.0184222	*
P36578	RPL4	-2.94355	7.16e-05	0.000658739	**
P53992	SEC24C	-2.95096	0.00594403	0.0148601	*
P05141	SLC25A5	-2.9613	0.00172141	0.0058929	**
P78344	EIF4G2	-2.96555	0.0192504	0.0381526	*
P30044	PRDX5	-2.9675	5.85e-05	0.000583025	**
P68104	EEF1A1	-2.97377	0.0031422	0.00921254	**
P13797	PLS3	-2.98032	7.88e-05	0.000673262	**
O94875	SORBS2	-2.98296	0.00125018	0.0046496	**
P14550	AKR1A1	-2.98993	5.45e-05	0.00057436	**
P22626	HNRNPA2B1	-3.02582	0.00285786	0.00858784	**
P04275	VWF	-3.05236	0.000420582	0.00217512	**
P61221	ABCE1	-3.06569	2.88e-05	0.000362988	**
P07108	DBI	-3.07211	0.000297268	0.00167387	**
P08123	COL1A2	-3.07429	0.0132401	0.0279166	*
Q13576	IQGAP2	-3.07506	0.00197726	0.00659938	**
P24752	ACAT1	-3.08385	0.00222223	0.00719836	**
O95571	ETHE1	-3.08803	8.95e-06	0.00020345	**
Q92945	KHSRP	-3.0912	0.0104369	0.0234636	*
P02743	APCS	-3.10319	0.00395408	0.0108535	*
Q9Y3F4	STRAP	-3.12006	0.000275847	0.00157533	**
P21333	FLNA	-3.12615	0.00196864	0.00659251	**
P05455	SSB	-3.13246	0.00170441	0.00586803	**
P02766	TTR	-3.13829	0.000214403	0.00139623	**
Q9Y3Z3	SAMHD1	-3.14093	0.0014246	0.00506384	**
P52566	ARHGDIB	-3.14352	0.00880525	0.0203056	*
P00740	F9	-3.14795	0.00671349	0.0163429	*
P12429	ANXA3	-3.1775	7.51e-05	0.000659509	**
P08670	VIM	-3.20464	0.00152685	0.005364	**
Q9NVA2	SEPTIN11	-3.2114	0.00969757	0.0219242	*
P04792	HSPB1	-3.22775	1.36e-05	0.000254707	**
O75947	ATP5PD	-3.23796	0.000914478	0.00369781	**
P51888	PRELP	-3.24333	0.000588257	0.00271604	**
O94973	AP2A2	-3.24838	3.61e-06	0.000106045	**
P15880	RPS2	-3.24852	0.000262038	0.00153451	**
P13611	VCAN	-3.26546	0.00460203	0.012108	*
P35580	MYH10	-3.27745	4.12e-07	2.76e-05	**
P19971	TYMP	-3.29515	0.00716352	0.0171271	*
P04004	VTN	-3.29655	7.32e-05	0.000659509	**
Q9NVD7	PARVA	-3.29668	3.18e-05	0.000375608	**
Q99798	ACO2	-3.31577	0.00110598	0.00428524	**
P42765	ACAA2	-3.31928	0.00104035	0.00409682	**
P26599	PTBP1	-3.32259	1.69e-05	0.000269947	**
P30050	RPL12	-3.33141	0.020194	0.0395029	*
Q7Z406	MYH14	-3.34058	1.46e-06	6.08e-05	**
P20700	LMNB1	-3.34608	0.0121041	0.0261858	*
Q9BS26	ERP44	-3.34667	6.75e-05	0.000628604	**
A0AVT1	UBA6	-3.37408	1.29e-05	0.000245941	**
P46782	RPS5	-3.38175	2.59e-05	0.000342468	**
O00151	PDLIM1	-3.41387	0.00113547	0.00434362	**
P50895	BCAM	-3.41527	5.48e-05	0.00057436	**
O75131	CPNE3	-3.42364	6.58e-05	0.000628604	**
Q641Q2	WASHC2A	-3.42473	0.000503008	0.00245395	**
P47985	UQCRFS1	-3.42676	1.12e-05	0.000227213	**
Q15942	ZYX	-3.44087	0.000208017	0.00136818	**
P06702	S100A9	-3.46026	0.00214651	0.00704782	**
P49411	TUFM	-3.46229	0.00438458	0.0116755	*
P36542	ATP5F1C	-3.46933	0.000291522	0.00164922	**
P35606	COPB2	-3.47923	0.00346255	0.00977137	**
P35232	PHB	-3.48221	2.7e-05	0.000349369	**
P05976	MYL1	-3.48403	0.00196955	0.00659251	**
P62805	H4C1	-3.4928	9.78e-05	0.000810838	**
P02652	APOA2	-3.51755	0.000274991	0.00157533	**
P10155	RO60	-3.5222	3.1e-05	0.000372609	**
P06576	ATP5F1B	-3.52826	4.79e-07	3.04e-05	**
P13686	ACP5	-3.54244	0.00338276	0.00962598	**
Q9NZN3	EHD3	-3.54659	0.00796155	0.0187003	*
Q6NUK1	SLC25A24	-3.5754	0.00087169	0.00357274	**
P16284	PECAM1	-3.5916	5.85e-05	0.000583025	**
P07942	LAMB1	-3.59336	0.00119106	0.00447111	**
Q15417	CNN3	-3.59435	0.0139577	0.0290987	*
P01861	IGHG4	-3.59552	0.000567467	0.00268031	**
P30085	CMPK1	-3.60677	0.000699707	0.00306599	**
Q96QK1	VPS35	-3.61082	2.16e-06	7.5e-05	**
Q96C19	EFHD2	-3.61258	0.0176799	0.0355664	*
P07988	SFTPB	-3.62497	2.03e-07	2.1e-05	**
Q7KZF4	SND1	-3.62945	0.00316642	0.00923859	**
P29350	PTPN6	-3.6501	0.00271629	0.00824466	**
P21283	ATP6V1C1	-3.65342	2.72e-06	8.56e-05	**
P12814	ACTN1	-3.67261	1.61e-05	0.000269911	**
P43307	SSR1	-3.68737	0.00258358	0.00794188	**
O60437	PPL	-3.69101	1.04e-06	4.84e-05	**
P05091	ALDH2	-3.74393	4.14e-05	0.000449168	**
Q15907	RAB11B	-3.74764	1.26e-07	1.9e-05	**
Q99714	HSD17B10	-3.75228	0.00480559	0.0124532	*
P20774	OGN	-3.76301	0.00138219	0.00496452	**
Q9UJZ1	STOML2	-3.7715	0.0170145	0.0345159	*
P17661	DES	-3.78769	0.0119293	0.0260283	*
P27361	MAPK3	-3.79746	0.0033337	0.00958119	**
P52597	HNRNPF	-3.80267	1.02e-05	0.000216403	**
P46940	IQGAP1	-3.80704	0.00010141	0.00082013	**
Q13642	FHL1	-3.80991	0.00275056	0.00830682	**
P26038	MSN	-3.81987	2.21e-05	0.000313367	**
Q08211	DHX9	-3.82971	0.00419145	0.011302	*
Q9Y5X3	SNX5	-3.86914	2.34e-05	0.00031632	**
Q13263	TRIM28	-3.8766	0.000130071	0.000955701	**
Q9Y3D6	FIS1	-3.90006	2.57e-06	8.46e-05	**
P62736	ACTA2	-3.91678	9.58e-06	0.000206067	**
Q9Y4Z0	LSM4	-3.93962	0.0001143	0.000888593	**
P46939	UTRN	-3.9465	0.000523655	0.00253416	**
P61769	B2M	-3.9653	0.000490339	0.00241166	**
P27824	CANX	-3.98447	7.33e-05	0.000659509	**
P48147	PREP	-3.99566	9.23e-06	0.000205856	**
Q9BX66	SORBS1	-4.00131	0.000200469	0.00133462	**
P60660	MYL6	-4.00178	0.0033395	0.00958119	**
P0DN76	U2AF1L5	-4.01953	0.000145901	0.00102216	**
O60506	SYNCRIP	-4.03008	0.000510089	0.00247846	**
P53680	AP2S1	-4.03799	0.000933653	0.00373771	**
Q99879	H2BC14	-4.03885	0.0047854	0.0124276	*
O75489	NDUFS3	-4.04578	2.17e-05	0.000312005	**
Q16836	HADH	-4.05193	1.04e-06	4.84e-05	**
P53618	COPB1	-4.08087	1.42e-05	0.000254707	**
P50148	GNAQ	-4.08102	6.58e-06	0.000165147	**
P32969	RPL9	-4.09093	3.86e-06	0.000110666	**
P02452	COL1A1	-4.1077	0.000710069	0.00307782	**
P55268	LAMB2	-4.11945	2.18e-06	7.5e-05	**
Q99536	VAT1	-4.12622	3.74e-05	0.000417178	**
Q15019	SEPTIN2	-4.15046	2.07e-06	7.5e-05	**
Q5SSJ5	HP1BP3	-4.1545	0.00182335	0.00617172	**
Q14980	NUMA1	-4.21472	3.04e-05	0.000371326	**
P37802	TAGLN2	-4.22026	1.56e-07	2.09e-05	**
Q99715	COL12A1	-4.22109	3.34e-05	0.000386708	**
P07099	EPHX1	-4.24001	1.09e-07	1.9e-05	**
P55290	CDH13	-4.266	0.00488279	0.0125991	*
P67936	TPM4	-4.30669	0.00899549	0.0206468	*
O75369	FLNB	-4.33192	0.000199679	0.00133462	**
P07910	HNRNPC	-4.33249	0.0013843	0.00496452	**
P35749	MYH11	-4.33403	0.000929749	0.00373449	**
P08571	CD14	-4.35781	1.77e-05	0.000269947	**
P53621	COPA	-4.37876	0.00023587	0.00145552	**
P27338	MAOB	-4.38474	0.000861883	0.0035446	**
O00764	PDXK	-4.38577	2.09e-07	2.1e-05	**
Q99439	CNN2	-4.39415	0.000478383	0.00237223	**
Q9UHD8	SEPTIN9	-4.40947	0.00638193	0.0156943	*
Q96CX2	KCTD12	-4.41975	0.00132782	0.00486103	**
P12111	COL6A3	-4.43597	0.000111527	0.00087837	**
P78527	PRKDC	-4.4534	0.000527878	0.00254437	**
P30084	ECHS1	-4.47927	2.11e-06	7.5e-05	**
P61457	PCBD1	-4.5145	7.39e-07	4.02e-05	**
Q9HBL0	TNS1	-4.51823	2.51e-05	0.000335868	**
Q15084	PDIA6	-4.5316	0.000131551	0.000960718	**
P16435	POR	-4.5337	1.39e-05	0.000254707	**
Q00839	HNRNPU	-4.59752	1.71e-05	0.000269947	**
P37108	SRP14	-4.60902	0.000811021	0.00339333	**
O75531	BANF1	-4.61738	1.42e-08	1.45e-05	**
O43776	NARS1	-4.63456	5.42e-06	0.000141662	**
P50995	ANXA11	-4.67414	0.00162126	0.0056463	**
P00387	CYB5R3	-4.70963	0.000411698	0.0021476	**
Q9Y6C9	MTCH2	-4.7121	0.000674078	0.00298626	**
O15230	LAMA5	-4.72454	0.000314669	0.00174735	**
Q16555	DPYSL2	-4.7275	2.75e-05	0.000352573	**
P19105	MYL12A	-4.76753	0.000114265	0.000888593	**
P28331	NDUFS1	-4.76913	8.94e-06	0.00020345	**
P09668	CTSH	-4.78127	0.000227259	0.00142736	**
P43121	MCAM	-4.78646	0.000202233	0.00133896	**
P08575	PTPRC	-4.82323	0.000470044	0.00235992	**
P07355	ANXA2	-4.86281	0.00022876	0.00142827	**
Q9Y4L1	HYOU1	-4.86411	1.48e-05	0.000261645	**
Q99878	H2AC14	-4.86957	1.88e-06	7.33e-05	**
Q14767	LTBP2	-4.88063	0.000100077	0.000814814	**
Q9UPN3	MACF1	-4.92761	0.000391341	0.00205924	**
P17655	CAPN2	-4.94093	1.85e-07	2.1e-05	**
Q6NZI2	CAVIN1	-4.94606	1.93e-05	0.000284327	**
P09382	LGALS1	-5.03767	2.6e-06	8.46e-05	**
P84243	H3-3A	-5.04566	0.00223841	0.00723133	**
P09525	ANXA4	-5.05098	9.84e-05	0.000810838	**
P05556	ITGB1	-5.0562	9.74e-07	4.84e-05	**
P14543	NID1	-5.06681	3.12e-05	0.000372609	**
Q15149	PLEC	-5.07489	0.000645854	0.00292127	**
O95810	CAVIN2	-5.07623	2.66e-05	0.000348685	**
P50225	SULT1A1	-5.08652	0.000216627	0.00139623	**
Q09666	AHNAK	-5.09805	0.000175894	0.00121116	**
Q99623	PHB2	-5.12359	0.000569428	0.00268031	**
P08133	ANXA6	-5.13914	9.48e-06	0.000206067	**
P22105	TNXB	-5.15724	1.16e-06	5.17e-05	**
Q14195	DPYSL3	-5.17279	0.000123119	0.000932713	**
Q13813	SPTAN1	-5.20264	1.13e-05	0.000227213	**
P31949	S100A11	-5.22097	0.00144752	0.00511515	**
P48444	ARCN1	-5.24979	0.000109164	0.000865414	**
P08572	COL4A2	-5.25262	0.000237501	0.00145552	**
Q04828	AKR1C1	-5.25581	7.55e-05	0.000659509	**
P35914	HMGCL	-5.25966	0.000471086	0.00235992	**
P11047	LAMC1	-5.26262	0.00070633	0.00307266	**
O60504	SORBS3	-5.30325	6.76e-05	0.000628604	**
P51991	HNRNPA3	-5.36033	2.31e-05	0.00031632	**
Q01082	SPTBN1	-5.46457	1.77e-05	0.000269947	**
P12110	COL6A2	-5.5119	5.58e-05	0.000579903	**
Q16853	AOC3	-5.51643	0.000143735	0.00102216	**
P04899	GNAI2	-5.54561	0.000121734	0.000928413	**
Q8IWL2	SFTPA1	-5.57834	3.97e-05	0.000434904	**
Q9P2E9	RRBP1	-5.61389	0.00919173	0.0209773	*
Q15582	TGFBI	-5.75975	5.72e-05	0.000583025	**
O43491	EPB41L2	-5.79921	0.000429539	0.00221194	**
P98160	HSPG2	-5.85523	2.31e-05	0.00031632	**
Q13510	ASAH1	-5.86026	5.25e-07	3.16e-05	**
P12109	COL6A1	-5.86195	2.66e-07	2.46e-05	**
P50454	SERPINH1	-5.87648	1.21e-05	0.000234923	**
P10301	RRAS	-5.92316	2.77e-06	8.56e-05	**
Q14112	NID2	-5.942	7.04e-08	1.9e-05	**
P08758	ANXA5	-5.98822	3.47e-07	2.46e-05	**
P02794	FTH1	-6.05517	7.69e-05	0.000666309	**
P12277	CKB	-6.09952	7.24e-07	4.02e-05	**
Q14204	DYNC1H1	-6.20785	0.000171167	0.00118538	**
O00159	MYO1C	-6.21507	5.96e-05	0.000588601	**
P23141	CES1	-6.32361	1.79e-05	0.000269947	**
Q9Y678	COPG1	-6.38306	1.24e-07	1.9e-05	**
P21291	CSRP1	-6.38583	3.45e-07	2.46e-05	**
Q07507	DPT	-6.47975	0.000361132	0.0019255	**
O00468	AGRN	-6.49001	0.000188623	0.00126978	**
P35237	SERPINB6	-6.60851	1.4e-05	0.000254707	**
Q05707	COL14A1	-6.62601	0.000123846	0.000932713	**
P55083	MFAP4	-6.70095	3.46e-07	2.46e-05	**
P27797	CALR	-7.03762	5.53e-06	0.000141662	**
P07602	PSAP	-7.37293	0.00016277	0.00113375	**
P40121	CAPG	-7.45873	0.000433668	0.0022237	**
Q15109	AGER	-8.50578	2.4e-08	1.45e-05	**
Q9NZN4	EHD2	-9.21672	6.04e-08	1.9e-05	**
