# Supplementary material for: Pathological features of COVID-19-associated lung injury: a preliminary proteomics report based on clinical samples
Source: Signal Transduct Target Ther. 2020 Oct 15;5:240. doi: 10.1038/s41392-020-00355-9 (PMC7557250; doi:10.1038/s41392-020-00355-9)
Supplement: Supplementary file 5 — Supplementary Data S4 [file 41392_2020_355_MOESM5_ESM.xlsx]

## Sheet: Supplementary Data S4
Supplementary Data S4. All ECMs identified in lung tissue from patients diagnosed with COVID-19 and control lung tissues. The Benjamini-Hochberg adjusted p-values lower than 0.05 were considered statistically significant (*p < 0.05, **p < 0.01).
Gene symbol	Division	Category	Average_Control (log2 transfor)	Average_COVID-19 (log2 transfor)	log2COVID/Control	Significant level
COL8A1	Core matrisome	Collagens	-4.16331	-2.21925	1.94406
COL15A1	Core matrisome	Collagens	-1.61435	0.295766	1.91011
COL18A1	Core matrisome	Collagens	1.361	0.874592	-0.486404
COL6A5	Core matrisome	Collagens	-2.36543	-4.62277	-2.25734
COL4A4	Core matrisome	Collagens	-3.37837	-6.14029	-2.76192
COL1A2	Core matrisome	Collagens	0.213347	-2.86094	-3.07429	*
COL5A2	Core matrisome	Collagens	-3.72024	-7.26389	-3.54365
COL1A1	Core matrisome	Collagens	0.730746	-3.37695	-4.1077	**
COL12A1	Core matrisome	Collagens	1.21856	-3.00253	-4.22109	**
COL6A3	Core matrisome	Collagens	5.99559	1.55961	-4.43597	**
COL4A2	Core matrisome	Collagens	0.448355	-4.80427	-5.25262	**
COL6A2	Core matrisome	Collagens	5.21776	-0.294133	-5.5119	**
COL6A1	Core matrisome	Collagens	6.88675	1.0248	-5.86195	**
COL14A1	Core matrisome	Collagens	3.19358	-3.43242	-6.62601	**
COL6A6	Core matrisome	Collagens	2.51873	-4.87905	-7.39779
COL4A1	Core matrisome	Collagens	-0.997335	-10.5399	-9.5426
COL4A3	Core matrisome	Collagens	-4.82052		Identified in control samples
COL4A5	Core matrisome	Collagens	-8.0637		Identified in control samples
COL5A1	Core matrisome	Collagens	-4.46897		Identified in control samples
IGFBP2	Core matrisome	ECM Glycoproteins		-1.11485	Identified in COVID-19 samples
MXRA5	Core matrisome	ECM Glycoproteins		-9.56297	Identified in COVID-19 samples
POSTN	Core matrisome	ECM Glycoproteins		-0.944455	Identified in COVID-19 samples
THBS1	Core matrisome	ECM Glycoproteins		-0.318516	Identified in COVID-19 samples
THBS4	Core matrisome	ECM Glycoproteins		-4.70656	Identified in COVID-19 samples
LAMA2	Core matrisome	ECM Glycoproteins	-11.2014	-4.50582	6.69561
PCOLCE	Core matrisome	ECM Glycoproteins	-2.55677	1.09652	3.65329
EMILIN2	Core matrisome	ECM Glycoproteins	-3.7271	-0.233532	3.49357
FGL1	Core matrisome	ECM Glycoproteins	-1.83146	0.91592	2.74738
DMBT1	Core matrisome	ECM Glycoproteins	-3.6143	-1.23198	2.38232
FBN1	Core matrisome	ECM Glycoproteins	-2.79302	-0.689588	2.10343
PAPLN	Core matrisome	ECM Glycoproteins	-3.91552	-1.93891	1.97661
LRG1	Core matrisome	ECM Glycoproteins	0.588237	2.54371	1.95548	*
MMRN1	Core matrisome	ECM Glycoproteins	-5.46272	-3.52632	1.9364
COMP	Core matrisome	ECM Glycoproteins	-4.59315	-3.38077	1.21239
ADIPOQ	Core matrisome	ECM Glycoproteins	-5.71036	-4.5858	1.12456
FGA	Core matrisome	ECM Glycoproteins	4.18427	5.00156	0.817291
FGB	Core matrisome	ECM Glycoproteins	6.64706	7.14676	0.499696
ABI3BP	Core matrisome	ECM Glycoproteins	-0.360132	0.0776257	0.437757
ECM1	Core matrisome	ECM Glycoproteins	-3.24704	-3.19281	0.0542296
FGG	Core matrisome	ECM Glycoproteins	6.21154	6.26389	0.0523517
LTBP1	Core matrisome	ECM Glycoproteins	-4.16923	-4.34675	-0.177517
EMILIN1	Core matrisome	ECM Glycoproteins	1.52352	0.130038	-1.39348
SPARCL1	Core matrisome	ECM Glycoproteins	-4.54654	-6.20547	-1.65894
AEBP1	Core matrisome	ECM Glycoproteins	-0.593798	-2.34347	-1.74967
FBLN1	Core matrisome	ECM Glycoproteins	2.90542	1.11603	-1.78939	*
FN1	Core matrisome	ECM Glycoproteins	4.27599	2.36439	-1.9116	*
SBSPON	Core matrisome	ECM Glycoproteins	1.35065	-0.75404	-2.10469
IGFBP7	Core matrisome	ECM Glycoproteins	0.439835	-1.67183	-2.11166
LAMC2	Core matrisome	ECM Glycoproteins	0.00796851	-2.33972	-2.34769
EFEMP2	Core matrisome	ECM Glycoproteins	0.407443	-2.03579	-2.44324
SPON1	Core matrisome	ECM Glycoproteins	-1.3984	-3.84657	-2.44816
TINAGL1	Core matrisome	ECM Glycoproteins	2.19882	-0.310443	-2.50926
CRELD1	Core matrisome	ECM Glycoproteins	-2.74607	-5.34725	-2.60118
ELN	Core matrisome	ECM Glycoproteins	0.973124	-1.76881	-2.74194	*
EFEMP1	Core matrisome	ECM Glycoproteins	3.13612	0.360205	-2.77591	**
LAMB3	Core matrisome	ECM Glycoproteins	1.50548	-1.30173	-2.80721
FBLN5	Core matrisome	ECM Glycoproteins	1.99933	-0.849142	-2.84847
TNC	Core matrisome	ECM Glycoproteins	0.303331	-2.57613	-2.87947
VWF	Core matrisome	ECM Glycoproteins	1.07403	-1.97833	-3.05236	**
VTN	Core matrisome	ECM Glycoproteins	4.782	1.48545	-3.29655	**
MMRN2	Core matrisome	ECM Glycoproteins	-0.105397	-3.48497	-3.37957
LAMB1	Core matrisome	ECM Glycoproteins	0.924543	-2.66882	-3.59336	**
HMCN1	Core matrisome	ECM Glycoproteins	-3.75565	-7.71681	-3.96116
LAMA4	Core matrisome	ECM Glycoproteins	0.441711	-3.55787	-3.99958
LAMB2	Core matrisome	ECM Glycoproteins	2.71465	-1.4048	-4.11945	**
FBLN2	Core matrisome	ECM Glycoproteins	0.780074	-3.45834	-4.23842
VWA5A	Core matrisome	ECM Glycoproteins	-0.102958	-4.66055	-4.55759
LAMA5	Core matrisome	ECM Glycoproteins	1.36672	-3.35782	-4.72454	**
PXDN	Core matrisome	ECM Glycoproteins	-1.4065	-6.21203	-4.80553
LTBP2	Core matrisome	ECM Glycoproteins	-0.0754721	-4.9561	-4.88063	**
LAMA3	Core matrisome	ECM Glycoproteins	0.681375	-4.22266	-4.90403
NID1	Core matrisome	ECM Glycoproteins	3.28042	-1.78639	-5.06681	**
TNXB	Core matrisome	ECM Glycoproteins	0.302158	-4.85508	-5.15724	**
LAMC1	Core matrisome	ECM Glycoproteins	3.206	-2.05661	-5.26262	**
TGFBI	Core matrisome	ECM Glycoproteins	2.9594	-2.80035	-5.75975	**
NID2	Core matrisome	ECM Glycoproteins	0.238074	-5.70393	-5.942	**
DPT	Core matrisome	ECM Glycoproteins	4.79368	-1.68607	-6.47975	**
AGRN	Core matrisome	ECM Glycoproteins	2.14281	-4.3472	-6.49001	**
MFAP4	Core matrisome	ECM Glycoproteins	4.1068	-2.59415	-6.70095	**
FGL2	Core matrisome	ECM Glycoproteins	-1.90981		Identified in control samples
FNDC1	Core matrisome	ECM Glycoproteins	-5.47634		Identified in control samples
IGFALS	Core matrisome	ECM Glycoproteins	-1.1919		Identified in control samples
IGFBP3	Core matrisome	ECM Glycoproteins	-3.09641		Identified in control samples
LAMC3	Core matrisome	ECM Glycoproteins	-4.89598		Identified in control samples
LTBP4	Core matrisome	ECM Glycoproteins	-2.25543		Identified in control samples
MATN2	Core matrisome	ECM Glycoproteins	-4.0243		Identified in control samples
MFAP2	Core matrisome	ECM Glycoproteins	-0.0729693		Identified in control samples
MFGE8	Core matrisome	ECM Glycoproteins	-2.79287		Identified in control samples
MGP	Core matrisome	ECM Glycoproteins	1.3549		Identified in control samples
NPNT	Core matrisome	ECM Glycoproteins	-1.93431		Identified in control samples
SLIT3	Core matrisome	ECM Glycoproteins	-4.79516		Identified in control samples
SPARC	Core matrisome	ECM Glycoproteins	-0.861541		Identified in control samples
SRPX	Core matrisome	ECM Glycoproteins	-4.26239		Identified in control samples
THBS2	Core matrisome	ECM Glycoproteins	-4.17919		Identified in control samples
TNR	Core matrisome	ECM Glycoproteins	-4.81727		Identified in control samples
VWA1	Core matrisome	ECM Glycoproteins	0.441758		Identified in control samples
WISP2	Core matrisome	ECM Glycoproteins	1.08048		Identified in control samples
SRGN	Core matrisome	Proteoglycans		0.907097	Identified in COVID-19 samples
DCN	Core matrisome	Proteoglycans	4.20178	3.32329	-0.878498
ASPN	Core matrisome	Proteoglycans	1.90293	0.82666	-1.07627
FMOD	Core matrisome	Proteoglycans	-0.693274	-1.83228	-1.13901
LUM	Core matrisome	Proteoglycans	6.54317	3.99667	-2.5465	**
PODN	Core matrisome	Proteoglycans	-1.19897	-4.15875	-2.95977
PRELP	Core matrisome	Proteoglycans	4.69232	1.44899	-3.24333	**
VCAN	Core matrisome	Proteoglycans	-2.13759	-5.40305	-3.26546	*
OGN	Core matrisome	Proteoglycans	5.01451	1.2515	-3.76301	**
BGN	Core matrisome	Proteoglycans	6.86964	2.98246	-3.88718
HSPG2	Core matrisome	Proteoglycans	3.41619	-2.43904	-5.85523	**
PRG2	Core matrisome	Proteoglycans	-0.319119		Identified in control samples
CSTA	Matrisome-associated	ECM Regulators		1.88827	Identified in COVID-19 samples
EGLN2	Matrisome-associated	ECM Regulators		0.222283	Identified in COVID-19 samples
F10	Matrisome-associated	ECM Regulators		-1.47993	Identified in COVID-19 samples
F13B	Matrisome-associated	ECM Regulators		-2.38552	Identified in COVID-19 samples
HTRA1	Matrisome-associated	ECM Regulators		-2.45229	Identified in COVID-19 samples
MMP14	Matrisome-associated	ECM Regulators		-5.2038	Identified in COVID-19 samples
P4HA2	Matrisome-associated	ECM Regulators		-3.51188	Identified in COVID-19 samples
PLOD3	Matrisome-associated	ECM Regulators		0.269549	Identified in COVID-19 samples
SERPINB10	Matrisome-associated	ECM Regulators		-3.78474	Identified in COVID-19 samples
SERPINB5	Matrisome-associated	ECM Regulators		-2.60413	Identified in COVID-19 samples
SERPINE1	Matrisome-associated	ECM Regulators		2.16456	Identified in COVID-19 samples
SLPI	Matrisome-associated	ECM Regulators	-3.56259	5.47931	9.0419
TIMP1	Matrisome-associated	ECM Regulators	-2.48689	2.38637	4.87327
ITIH3	Matrisome-associated	ECM Regulators	-3.63995	0.547755	4.1877	**
SERPINA3	Matrisome-associated	ECM Regulators	4.0049	7.13762	3.13272	**
MMP8	Matrisome-associated	ECM Regulators	-3.81161	-0.938259	2.87335	*
CPN2	Matrisome-associated	ECM Regulators	-1.78942	0.95101	2.74043	*
MMP2	Matrisome-associated	ECM Regulators	-1.85139	0.39138	2.24277
SERPINA1	Matrisome-associated	ECM Regulators	7.1582	9.15953	2.00133	**
LPA	Matrisome-associated	ECM Regulators	-6.51957	-4.62462	1.89496
ITIH4	Matrisome-associated	ECM Regulators	1.75427	3.60349	1.84922	*
SERPINA7	Matrisome-associated	ECM Regulators	-1.53131	0.166049	1.69736
A2M	Matrisome-associated	ECM Regulators	5.2345	6.89787	1.66337	*
ELANE	Matrisome-associated	ECM Regulators	-0.283811	1.34772	1.63153
P4HA1	Matrisome-associated	ECM Regulators	-3.63897	-2.1402	1.49877
AMBP	Matrisome-associated	ECM Regulators	3.07239	4.545	1.47262	**
CTSS	Matrisome-associated	ECM Regulators	0.722982	1.86603	1.14305
AGT	Matrisome-associated	ECM Regulators	2.33763	3.31008	0.97245
SERPING1	Matrisome-associated	ECM Regulators	4.09743	5.00736	0.90993
CST3	Matrisome-associated	ECM Regulators	0.614874	1.32079	0.705913
SERPINA10	Matrisome-associated	ECM Regulators	-2.67643	-2.04569	0.630742
SERPINF2	Matrisome-associated	ECM Regulators	1.14222	1.66821	0.525987
KNG1	Matrisome-associated	ECM Regulators	2.61654	3.05511	0.438574
F12	Matrisome-associated	ECM Regulators	-1.3044	-0.946829	0.357571
SERPINA5	Matrisome-associated	ECM Regulators	-2.53339	-2.31184	0.221545
PLG	Matrisome-associated	ECM Regulators	3.34887	3.32577	-0.0231
MASP2	Matrisome-associated	ECM Regulators	-3.47545	-3.50749	-0.0320382
TGM2	Matrisome-associated	ECM Regulators	5.77297	5.5394	-0.233569
SERPINA6	Matrisome-associated	ECM Regulators	0.479508	0.167493	-0.312015
SERPINF1	Matrisome-associated	ECM Regulators	2.19384	1.7714	-0.422439
SERPINA4	Matrisome-associated	ECM Regulators	-0.811005	-1.31132	-0.500319
MMP9	Matrisome-associated	ECM Regulators	-1.56212	-2.20084	-0.638719
SERPINC1	Matrisome-associated	ECM Regulators	4.12131	3.41238	-0.708926
CTSC	Matrisome-associated	ECM Regulators	1.67487	0.827478	-0.847387
PLOD1	Matrisome-associated	ECM Regulators	-3.31879	-4.18589	-0.867098
F2	Matrisome-associated	ECM Regulators	3.36764	2.46783	-0.899812
ITIH1	Matrisome-associated	ECM Regulators	2.63772	1.48522	-1.1525
SERPINB9	Matrisome-associated	ECM Regulators	1.46206	0.273013	-1.18904
ITIH2	Matrisome-associated	ECM Regulators	2.29904	0.997818	-1.30122	*
CTSA	Matrisome-associated	ECM Regulators	-0.275685	-1.69545	-1.41976	*
SERPINB1	Matrisome-associated	ECM Regulators	4.56047	3.09633	-1.46414	*
CSTB	Matrisome-associated	ECM Regulators	6.37683	4.68981	-1.68702	*
SERPIND1	Matrisome-associated	ECM Regulators	1.0718	-0.663592	-1.7354	*
CD109	Matrisome-associated	ECM Regulators	-2.02066	-3.86281	-1.84215
CTSG	Matrisome-associated	ECM Regulators	3.88442	2.03479	-1.84963	*
CTSZ	Matrisome-associated	ECM Regulators	2.23283	-0.106961	-2.33979
ADAM10	Matrisome-associated	ECM Regulators	-1.68768	-4.06744	-2.37976
F13A1	Matrisome-associated	ECM Regulators	2.65785	0.153338	-2.50451	**
CTSB	Matrisome-associated	ECM Regulators	3.22962	0.66622	-2.5634
CTSD	Matrisome-associated	ECM Regulators	5.82113	3.04103	-2.7801	**
F9	Matrisome-associated	ECM Regulators	0.0986274	-3.04932	-3.14795	*
CTSH	Matrisome-associated	ECM Regulators	2.9396	-1.84168	-4.78127	**
HRG	Matrisome-associated	ECM Regulators	1.99217	-3.5343	-5.52647
SERPINH1	Matrisome-associated	ECM Regulators	2.8349	-3.04159	-5.87648	**
SERPINB6	Matrisome-associated	ECM Regulators	3.64857	-2.95993	-6.60851	**
TIMP3	Matrisome-associated	ECM Regulators	3.01919	-4.72428	-7.74347
CTSE	Matrisome-associated	ECM Regulators	-0.792492		Identified in control samples
CTSL	Matrisome-associated	ECM Regulators	-1.10751		Identified in control samples
ITIH5	Matrisome-associated	ECM Regulators	-7.18484		Identified in control samples
MASP1	Matrisome-associated	ECM Regulators	-4.42118		Identified in control samples
MMP23B	Matrisome-associated	ECM Regulators	-2.52161		Identified in control samples
PZP	Matrisome-associated	ECM Regulators	-4.54927		Identified in control samples
SERPINB8	Matrisome-associated	ECM Regulators	-3.08493		Identified in control samples
CLEC3B	Matrisome-associated	ECM-affiliated Proteins		-0.162155	Identified in COVID-19 samples
FCN1	Matrisome-associated	ECM-affiliated Proteins		-3.49344	Identified in COVID-19 samples
LGALS7	Matrisome-associated	ECM-affiliated Proteins		1.37521	Identified in COVID-19 samples
MUC5AC	Matrisome-associated	ECM-affiliated Proteins		-3.83794	Identified in COVID-19 samples
REG1B	Matrisome-associated	ECM-affiliated Proteins		4.13888	Identified in COVID-19 samples
MUC5B	Matrisome-associated	ECM-affiliated Proteins	-4.18683	1.8038	5.99063
PLXNC1	Matrisome-associated	ECM-affiliated Proteins	-6.70363	-4.08001	2.62362
C1QC	Matrisome-associated	ECM-affiliated Proteins	1.0484	3.59253	2.54413	**
C1QB	Matrisome-associated	ECM-affiliated Proteins	1.37297	3.43849	2.06553	**
GPC4	Matrisome-associated	ECM-affiliated Proteins	-3.68733	-2.54808	1.13925
CSPG4	Matrisome-associated	ECM-affiliated Proteins	-4.53777	-3.50678	1.03099
ANXA7	Matrisome-associated	ECM-affiliated Proteins	2.01576	2.58291	0.567153
PLXND1	Matrisome-associated	ECM-affiliated Proteins	-5.26446	-5.19881	0.0656452
CLC	Matrisome-associated	ECM-affiliated Proteins	0.458894	0.345081	-0.113813
LGALS9	Matrisome-associated	ECM-affiliated Proteins	-1.42961	-1.57677	-0.147158
PLXNB2	Matrisome-associated	ECM-affiliated Proteins	-2.87153	-3.52961	-0.658084
SEMA3B	Matrisome-associated	ECM-affiliated Proteins	-3.75533	-4.70345	-0.948118
HPX	Matrisome-associated	ECM-affiliated Proteins	5.96809	4.71444	-1.25365	*
CLEC14A	Matrisome-associated	ECM-affiliated Proteins	-0.232885	-2.60768	-2.3748
LGALS3	Matrisome-associated	ECM-affiliated Proteins	2.97518	0.28401	-2.69117	*
ANXA1	Matrisome-associated	ECM-affiliated Proteins	6.58933	3.71535	-2.87398	**
ANXA3	Matrisome-associated	ECM-affiliated Proteins	4.53165	1.35416	-3.1775	**
SFTPB	Matrisome-associated	ECM-affiliated Proteins	5.15363	1.52866	-3.62497	**
LMAN1	Matrisome-associated	ECM-affiliated Proteins	1.94111	-2.48546	-4.42657
ANXA11	Matrisome-associated	ECM-affiliated Proteins	2.59195	-2.08218	-4.67414	**
ANXA8L1	Matrisome-associated	ECM-affiliated Proteins	-1.10345	-5.86559	-4.76213
ANXA2	Matrisome-associated	ECM-affiliated Proteins	7.98678	3.12397	-4.86281	**
LGALS1	Matrisome-associated	ECM-affiliated Proteins	7.36914	2.33146	-5.03767	**
ANXA4	Matrisome-associated	ECM-affiliated Proteins	4.17108	-0.879896	-5.05098	**
ANXA6	Matrisome-associated	ECM-affiliated Proteins	4.63123	-0.507915	-5.13914	**
SFTPA1	Matrisome-associated	ECM-affiliated Proteins	6.17454	0.596201	-5.57834	**
ANXA5	Matrisome-associated	ECM-affiliated Proteins	6.65711	0.668893	-5.98822	**
CLEC10A	Matrisome-associated	ECM-affiliated Proteins	-1.19876		Identified in control samples
CLEC11A	Matrisome-associated	ECM-affiliated Proteins	-4.75954		Identified in control samples
FCN3	Matrisome-associated	ECM-affiliated Proteins	-0.964683		Identified in control samples
MUC1	Matrisome-associated	ECM-affiliated Proteins	-0.757499		Identified in control samples
PLXDC2	Matrisome-associated	ECM-affiliated Proteins	-0.798898		Identified in control samples
SFTPC	Matrisome-associated	ECM-affiliated Proteins	2.26146		Identified in control samples
SFTPD	Matrisome-associated	ECM-affiliated Proteins	1.49431		Identified in control samples
CCL21	Matrisome-associated	Secreted Factors		1.43919	Identified in COVID-19 samples
FSTL3	Matrisome-associated	Secreted Factors		1.08698	Identified in COVID-19 samples
IL18	Matrisome-associated	Secreted Factors		-0.864286	Identified in COVID-19 samples
S100A1	Matrisome-associated	Secreted Factors		0.372001	Identified in COVID-19 samples
S100A3	Matrisome-associated	Secreted Factors		-2.62583	Identified in COVID-19 samples
ANGPTL2	Matrisome-associated	Secreted Factors	-7.81508	-3.10522	4.70986
S100P	Matrisome-associated	Secreted Factors	-3.46765	-0.085091	3.38256
S100A6	Matrisome-associated	Secreted Factors	0.906045	3.50512	2.59907	**
ZFP91	Matrisome-associated	Secreted Factors	-5.16881	-3.46722	1.70159
CRLF3	Matrisome-associated	Secreted Factors	-1.58237	-0.0687943	1.51358	*
S100A14	Matrisome-associated	Secreted Factors	-2.20901	-0.74531	1.4637
S100A8	Matrisome-associated	Secreted Factors	3.34941	4.74195	1.39254
S100A16	Matrisome-associated	Secreted Factors	-1.53872	-0.478765	1.05995
IL16	Matrisome-associated	Secreted Factors	-4.04619	-3.00034	1.04584
S100A13	Matrisome-associated	Secreted Factors	0.480679	1.45825	0.977575
PF4	Matrisome-associated	Secreted Factors	2.64637	3.15955	0.513176
HCFC1	Matrisome-associated	Secreted Factors	-3.73667	-3.99288	-0.256202
S100A4	Matrisome-associated	Secreted Factors	4.13902	3.16612	-0.972902
S100A9	Matrisome-associated	Secreted Factors	7.06104	3.60078	-3.46026	**
S100A11	Matrisome-associated	Secreted Factors	6.78725	1.56628	-5.22097	**
S100A10	Matrisome-associated	Secreted Factors	7.3603	1.72957	-5.63073
CCL18	Matrisome-associated	Secreted Factors	-0.0322279		Identified in control samples
CHRDL1	Matrisome-associated	Secreted Factors	-4.18047		Identified in control samples
CXCL12	Matrisome-associated	Secreted Factors	0.444699		Identified in control samples
EGFL7	Matrisome-associated	Secreted Factors	-2.922		Identified in control samples
FRZB	Matrisome-associated	Secreted Factors	-3.34166		Identified in control samples
MEGF6	Matrisome-associated	Secreted Factors	-6.98459		Identified in control samples
PPBP	Matrisome-associated	Secreted Factors	1.02002		Identified in control samples
